# Supplementary material for: A multicenter proof-of-concept study on deep learning-based intraoperative discrimination of primary central nervous system lymphoma
Source: Nat Commun. 2024 May 4;15:3768. doi: 10.1038/s41467-024-48171-x (PMC11069536; doi:10.1038/s41467-024-48171-x)
Supplement: Supplementary file 6 — Source data [file 41467_2024_48171_MOESM6_ESM.zip › Source data/Source data.xlsx]

## Sheet: Tab1, Sup Tab6, Fig2, Sup Fig7
External cohort 1																			External cohort 2
Ground_truth	LGNet_predicting status	LGNet_predicting_score	Unassisted_Pathologist 1 confidence_score	Unassisted_Pathologist 1	Unassisted_Pathologist 2 confidence_score	Unassisted_Pathologist 2	Unassisted_Pathologist 3 confidence_score	Unassisted_Pathologist 3	Unassisted_Pathologist 4 confidence_score	Unassisted_Pathologist 4	Unassisted_Pathologist 5 confidence_score	Unassisted_Pathologist 5	Unassisted_Pathologist 6 confidence_score	Unassisted_Pathologist 6	Unassisted_Pathologist 7 confidence_score	Unassisted_Pathologist 7	Unassisted_Pathologist 8 confidence_score	Unassisted_Pathologist 8	Ground_truth	LGNet_predicting status	LGNet_confidence_score	Unassisted_Pathologist 1 confidence_score	Unassisted_Pathologist 1	Unassisted_Pathologist 2 confidence_score	Unassisted_Pathologist 2	Unassisted_Pathologist 3 confidence_score	Unassisted_Pathologist 3	Unassisted_Pathologist 4 confidence_score	Unassisted_Pathologist 4	Unassisted_Pathologist 5 confidence_score	Unassisted_Pathologist 5	Unassisted_Pathologist 6 confidence_score	Unassisted_Pathologist 6	Unassisted_Pathologist 7 confidence_score	Unassisted_Pathologist 7	Unassisted_Pathologist 8 confidence_score	Unassisted_Pathologist 8
0	0	0.272557	1	0	1	0	2	0	1	0	1	0	2	0	1	1	1	0	0	1	0.365041	3	0	1	0	2	0	3	1	2	0	3	1	1	0	3	0
1	0	0.223153	2	0	4	1	1	0	2	0	3	1	3	0	2	0	2	0	0	0	0.266497	2	0	2	0	2	0	2	0	2	0	3	0	1	0	1	0
1	1	0.675372	4	1	2	0	4	1	3	1	2	0	4	1	3	1	4	1	0	1	0.428169	2	0	1	0	2	0	3	0	1	0	3	0	2	0	3	1
1	1	0.494223	3	0	5	1	3	1	3	0	4	1	3	1	3	1	3	0	0	0	0.179412	1	0	1	0	2	0	1	0	1	0	2	0	1	0	1	0
1	0	0.277607	2	0	2	0	4	1	2	0	2	0	3	1	2	0	2	0	0	1	0.60111	1	0	1	0	1	0	3	0	1	0	3	0	2	0	3	1
1	1	0.811515	4	1	2	0	4	1	5	1	3	0	4	1	3	1	4	1	0	1	0.379158	2	0	1	0	2	0	3	0	2	0	3	1	1	0	2	0
1	1	0.443443	4	1	3	1	4	1	3	0	2	0	3	1	3	0	4	1	0	1	0.336725	1	0	5	1	3	1	3	0	3	0	3	1	3	1	3	1
1	1	0.760899	5	1	2	0	4	1	3	1	3	1	4	1	4	1	4	1	0	0	0.199821	1	0	2	0	3	1	2	0	1	0	2	0	2	0	3	0
1	0	0.260874	2	0	4	1	2	0	2	0	3	1	3	1	3	0	2	0	0	0	0.0669013	1	0	1	0	3	0	1	0	3	0	3	0	1	0	1	0
1	1	0.510683	4	1	5	1	3	0	3	1	3	1	3	0	3	1	3	1	0	0	0.297062	3	1	4	1	2	0	3	1	2	0	3	1	1	0	3	0
1	1	0.541405	4	1	2	0	3	0	3	0	2	0	3	0	3	1	3	0	0	0	0.0459316	2	0	1	0	1	0	2	0	1	0	2	0	1	0	1	0
1	1	0.638453	5	1	5	1	4	1	5	1	4	1	4	1	4	1	4	1	0	0	0.154078	1	0	2	0	1	0	1	0	2	0	3	0	2	0	2	0
1	1	0.468646	2	0	5	1	4	1	2	0	3	1	3	0	3	0	3	0	0	0	0.0915867	1	0	2	0	1	0	3	0	2	0	3	0	2	0	1	0
1	1	0.73306	4	1	3	1	4	1	4	1	4	1	3	1	3	1	4	1	0	1	0.36645	1	0	3	0	3	0	3	0	2	0	3	1	1	0	3	0
1	1	0.700999	2	0	5	1	4	1	3	0	5	1	5	1	4	1	4	1	0	0	0.0485688	1	0	3	1	3	1	1	0	3	0	1	0	3	1	3	0
1	1	0.396856	2	0	1	0	2	0	2	0	2	0	3	0	2	0	2	0	0	1	0.432048	1	0	2	0	2	0	3	0	1	0	3	0	2	0	3	0
1	1	0.546568	3	0	5	1	3	0	3	0	3	1	3	1	3	1	3	1	0	0	0.0704975	1	0	4	1	3	1	1	0	3	0	3	0	3	1	2	0
1	0	0.278726	2	0	2	0	4	1	2	0	2	0	3	0	2	0	4	1	0	0	0.242653	1	0	1	0	3	1	2	0	2	0	3	0	1	0	3	1
1	1	0.74298	2	0	3	1	4	1	2	0	3	0	4	1	3	0	4	1	0	0	0.0261532	1	0	1	0	3	1	1	0	1	0	1	0	1	0	3	0
1	1	0.547389	4	1	5	1	4	1	4	1	3	1	5	1	4	1	4	1	0	1	0.47483	3	0	2	0	3	0	3	0	2	0	3	1	2	0	3	1
1	1	0.900258	4	1	5	1	3	1	5	1	3	1	3	1	3	1	4	1	0	0	0.00460814	1	0	2	0	2	0	1	0	1	0	2	0	2	0	1	0
1	1	0.710203	3	1	4	1	4	1	3	1	3	0	4	1	3	1	4	1	0	0	0.107155	1	0	1	0	2	0	2	0	1	0	3	0	1	0	1	0
1	1	0.822169	5	1	5	1	3	0	5	1	3	1	3	1	4	1	4	1	0	0	0.0989169	2	0	2	0	2	0	3	0	1	0	3	0	2	0	3	0
1	1	0.457629	1	0	4	1	4	1	1	0	3	0	3	0	2	0	3	1	0	0	0.0329602	2	0	2	0	2	0	3	0	1	0	3	0	2	0	1	0
1	1	0.660805	4	1	4	1	4	1	3	1	3	0	3	1	3	1	4	1	0	0	0.154882	3	0	5	1	3	1	3	0	3	1	3	0	3	0	3	1
1	1	0.816706	5	1	4	1	4	1	3	0	3	1	3	1	3	1	4	1	0	1	0.355194	4	1	4	1	3	1	4	1	3	0	4	1	3	1	3	1
1	1	0.779119	4	1	4	1	4	1	5	1	3	1	4	1	4	1	4	1	0	0	0.0168014	2	0	1	0	2	0	2	0	1	0	3	0	1	0	1	0
1	0	0.251076	2	0	4	1	4	1	2	0	3	1	3	0	2	0	3	0	0	0	0.188488	1	0	2	0	2	0	3	0	2	0	2	0	2	0	3	0
1	1	0.57406	2	0	1	0	2	0	3	0	2	0	3	1	3	0	2	0	0	0	0.0575647	1	0	2	0	2	0	2	0	2	0	2	0	2	0	1	0
1	1	0.623515	2	0	3	0	4	1	3	1	2	0	4	1	3	1	4	1	0	0	0.0699414	1	0	1	0	2	0	1	0	2	0	2	0	1	0	2	0
1	1	0.393105	4	1	3	1	4	1	2	0	2	0	3	1	3	0	3	1	0	1	0.332342	1	0	1	0	2	0	2	0	1	0	3	0	1	0	2	0
1	1	0.845955	4	1	4	1	4	1	5	1	3	0	4	1	3	1	4	1	0	0	0.202843	1	0	1	0	2	0	2	0	1	0	2	0	1	0	3	0
1	1	0.638514	4	1	3	1	4	1	4	1	2	0	4	1	3	1	4	1	0	0	0.219731	3	1	5	1	2	0	3	1	3	0	3	1	3	0	3	0
1	1	0.613077	2	0	2	0	3	0	4	1	3	1	4	1	3	0	4	1	0	0	0.0515069	1	0	2	0	1	0	1	0	1	0	1	0	3	0	1	0
1	1	0.679335	2	0	3	1	3	1	2	0	3	0	3	0	3	1	3	0	0	0	0.0864061	2	0	4	1	1	0	2	0	1	0	2	0	3	0	1	0
1	1	0.788313	4	1	2	0	4	1	3	1	3	0	4	1	4	1	4	1	0	1	0.505663	1	0	1	0	1	0	3	0	1	0	3	0	1	0	2	0
1	1	0.52404	3	0	3	1	4	1	3	0	2	0	3	1	3	0	4	1	0	0	0.246842	3	0	3	1	1	0	3	0	3	0	2	0	2	0	2	0
1	1	0.502761	1	0	1	0	2	0	1	0	2	0	3	1	3	0	3	1	0	0	0.14433	1	0	2	0	1	0	1	0	1	0	2	0	2	0	2	0
1	1	0.360666	2	0	2	0	3	0	2	0	2	0	3	0	3	0	2	0	0	0	0.0361386	2	0	2	0	1	0	2	0	2	0	2	0	3	0	1	0
1	1	0.374684	1	0	2	0	4	1	1	0	3	0	3	1	2	0	3	0	0	0	0.119004	1	0	2	0	1	0	1	0	2	0	3	0	3	0	2	0
1	1	0.816865	2	0	3	1	4	1	2	0	3	1	4	1	4	1	4	1	0	1	0.362282	2	0	3	1	1	0	2	0	2	0	2	0	2	0	2	0
1	0	0.224396	1	0	1	0	2	0	1	0	2	0	3	0	2	0	3	0	0	0	0.0102601	2	0	1	0	1	0	2	0	1	0	1	0	1	0	1	0
1	1	0.806903	4	1	3	1	4	1	4	1	3	1	3	1	3	1	4	1	0	0	0.133948	2	0	1	0	2	0	3	0	1	0	2	0	1	0	3	0
1	0	0.305272	2	0	2	0	4	1	2	0	2	0	3	0	2	0	3	1	0	0	0.212453	1	0	2	0	2	0	3	0	2	0	1	0	2	0	3	0
1	1	0.611197	4	1	2	0	3	0	3	1	2	0	3	0	3	0	3	0	0	1	0.330552	1	0	3	1	1	0	1	0	2	0	2	0	1	0	2	0
1	1	0.5378	4	1	3	1	4	1	3	1	3	1	4	1	3	1	4	1	0	0	0.0736721	2	0	2	0	1	0	2	0	2	0	2	0	2	0	1	0
1	1	0.650364	5	1	3	1	3	1	5	1	3	0	3	1	3	1	3	1	0	1	0.458656	1	0	2	0	2	0	1	0	1	0	3	0	2	0	3	0
1	1	0.426008	2	0	2	0	4	1	2	0	3	0	3	1	2	0	4	1	0	0	0.252587	1	0	3	0	2	0	3	0	2	0	3	0	3	0	2	0
1	1	0.696659	4	1	2	0	4	1	4	1	3	0	4	1	3	1	4	1	0	1	0.317984	2	0	1	0	2	0	3	1	1	0	2	0	2	0	3	0
1	1	0.715881	5	1	5	1	4	1	5	1	4	1	4	1	4	1	4	1	0	0	0.0923253	1	0	1	0	2	0	2	0	1	0	2	0	1	0	1	0
0	0	0.0379211	2	0	1	0	2	0	2	0	2	0	1	0	1	0	1	0	0	0	0.0392749	1	0	1	0	1	0	2	0	2	0	2	0	1	0	1	0
0	0	0.207257	1	0	3	0	2	0	2	0	1	0	3	0	1	0	2	0	0	0	0.0444544	1	0	1	0	1	0	1	0	2	0	2	0	1	0	1	0
0	0	0.0311665	1	0	3	0	2	0	2	0	2	0	1	0	3	0	1	0	0	0	0.165336	2	0	3	1	1	0	2	0	2	0	2	0	3	0	2	0
0	0	0.152207	1	0	1	0	2	0	2	0	2	0	3	0	1	0	2	0	0	0	0.00281512	3	1	2	0	1	0	3	0	1	0	1	0	2	0	1	0
0	0	0.0599314	1	0	1	0	2	0	2	0	1	0	2	0	1	0	1	0	0	0	0.0577407	2	0	2	0	1	0	2	0	1	0	2	0	2	0	2	0
0	1	0.713581	4	1	2	0	4	1	4	1	3	0	3	0	2	0	4	1	0	0	0.0807198	1	0	1	0	1	0	1	0	1	0	1	0	1	0	1	0
0	0	0.0128679	2	0	1	0	2	0	2	0	1	0	2	0	1	0	1	0	0	0	0.0623029	2	0	1	0	1	0	2	0	1	0	1	0	1	0	1	0
0	0	0.176491	2	0	2	0	3	0	2	0	3	0	3	0	2	0	2	0	0	0	0.192051	4	1	1	0	1	0	4	1	1	0	1	0	3	0	2	0
0	0	0.037204	2	0	1	0	2	0	2	0	2	0	1	0	1	0	2	0	0	0	0.222642	2	0	1	0	1	0	2	0	1	0	1	0	1	0	1	0
0	0	0.252752	2	0	1	0	1	0	2	0	1	0	3	0	1	0	3	0	0	0	0.0818924	4	1	1	0	1	0	4	1	3	0	1	0	1	0	1	0
0	0	0.0400031	1	0	3	0	2	0	1	0	1	0	3	0	2	0	2	0	0	0	0.0669674	2	0	3	0	1	0	2	0	1	0	2	0	3	0	1	0
0	0	0.0931269	2	0	1	0	2	0	3	0	1	0	2	0	1	0	1	0	0	0	0.198434	3	1	1	0	1	0	3	1	2	0	2	0	1	0	2	0
0	0	0.0781167	1	0	1	0	2	0	1	0	1	0	3	0	1	0	1	0	0	1	0.49665	2	0	3	0	1	0	2	0	3	0	2	0	2	0	2	0
0	0	0.160479	2	0	1	0	2	0	3	0	2	0	3	0	1	0	3	0	0	0	0.10252	2	0	4	1	1	0	3	0	2	0	2	0	3	0	1	0
0	0	0.0124348	1	0	1	0	1	0	1	0	2	0	2	0	1	0	1	0	0	0	0.223572	1	0	3	0	1	0	2	0	2	0	2	0	3	0	3	0
0	0	0.16607	2	0	1	0	2	0	3	0	2	0	1	0	1	0	3	0	0	0	0.126786	3	0	4	1	2	0	3	0	3	0	2	0	3	0	2	0
0	0	0.0604969	2	0	1	0	1	0	2	0	2	0	1	0	1	0	1	0	0	0	0.000533605	1	0	2	0	1	0	1	0	2	0	1	0	2	0	1	0
0	1	0.323641	1	0	3	0	2	0	1	0	1	0	2	0	2	0	2	0	0	0	0.210642	1	0	3	0	2	0	3	0	2	0	3	0	3	0	3	0
0	0	0.0914258	1	0	3	0	2	0	2	0	2	0	3	0	1	0	1	0	0	1	0.568407	2	0	1	0	2	0	3	1	1	0	3	0	2	0	3	0
0	0	0.012425	1	0	1	0	1	0	2	0	2	0	3	0	1	0	1	0	0	1	0.486826	1	0	2	0	1	0	2	0	1	0	3	0	3	0	1	0
0	0	0.0325885	1	0	2	0	2	0	1	0	1	0	2	0	1	0	2	0	0	1	0.47582	3	0	3	1	2	0	3	0	3	0	3	1	3	1	3	0
0	0	0.178446	4	1	2	0	3	0	4	1	3	0	3	0	1	0	2	0	0	0	0.279798	2	0	2	0	1	0	2	0	1	0	2	0	2	0	3	0
0	0	0.0866117	2	0	1	0	2	0	3	0	1	0	3	0	1	0	1	0	0	1	0.457243	1	0	2	0	1	0	1	0	1	0	3	0	2	0	2	0
0	0	0.0938643	1	0	1	0	2	0	1	0	1	0	2	0	1	0	2	0	0	0	0.0776705	3	0	1	0	1	0	3	0	1	0	1	0	1	0	1	0
0	0	0.208855	2	0	1	0	2	0	3	0	1	0	2	0	1	0	3	0	0	1	0.353448	2	0	2	0	2	0	2	0	1	0	3	1	2	0	2	0
0	0	0.202064	2	0	1	0	2	0	3	0	3	0	1	0	1	0	2	0	0	0	0.0257484	1	0	3	0	2	0	1	0	1	0	1	0	3	0	1	0
0	0	0.160339	2	0	1	0	1	0	2	0	2	0	1	0	1	0	1	0	0	0	0.200801	1	0	2	0	1	0	3	0	2	0	1	0	2	0	2	0
0	0	0.288997	1	0	3	0	2	0	1	0	1	0	3	0	1	0	3	0	0	1	0.381004	3	1	2	0	1	0	3	1	1	0	2	0	2	0	2	0
0	0	0.035608	1	0	2	0	2	0	1	0	1	0	2	0	2	0	1	0	0	0	0.0435949	1	0	2	0	1	0	3	0	1	0	2	0	2	0	1	0
0	0	0.0835896	2	0	1	0	2	0	2	0	3	0	1	0	1	0	1	0	0	1	0.473093	1	0	3	0	2	0	1	0	2	0	3	1	3	0	3	0
0	0	0.0253836	2	0	2	0	2	0	2	0	1	0	2	0	2	0	2	0	0	0	0.0908572	1	0	2	0	2	0	1	0	1	0	3	0	2	0	1	0
0	0	0.173608	2	0	1	0	1	0	3	0	2	0	1	0	1	0	1	0	0	1	0.387371	3	0	5	1	3	1	3	0	3	0	4	1	3	1	3	0
0	0	0.0379503	2	0	1	0	2	0	2	0	1	0	3	0	1	0	2	0	0	0	0.0614788	2	0	2	0	1	0	2	0	1	0	2	0	2	0	1	0
0	0	0.099236	2	0	2	0	3	1	2	0	3	0	3	0	2	0	3	1	0	0	0.211248	3	1	3	0	3	1	3	1	1	0	3	0	3	0	3	1
0	0	0.0399536	2	0	1	0	2	0	3	0	2	0	2	0	1	0	2	0	0	0	0.0995426	1	0	1	0	3	1	1	0	3	0	1	0	1	0	2	0
0	0	0.251563	2	0	1	0	2	0	3	0	1	0	3	0	1	0	3	0	0	1	0.426379	1	0	1	0	2	0	2	0	2	0	2	0	2	0	3	1
0	0	0.0496824	2	0	1	0	1	0	2	0	2	0	2	0	1	0	1	0	0	1	0.522217	1	0	1	0	2	0	2	0	1	0	3	0	2	0	3	1
0	0	0.0546141	2	0	1	0	2	0	2	0	1	0	3	0	1	0	1	0	0	0	0.0222247	4	1	3	0	2	0	4	1	3	0	2	0	3	0	2	0
0	0	0.0309774	2	0	1	0	2	0	2	0	1	0	3	0	1	0	2	0	0	0	0.265798	4	1	3	1	3	1	4	1	3	0	3	0	3	1	3	1
0	1	0.583363	1	0	2	0	2	0	1	0	3	1	3	1	1	0	3	1	0	0	0.0511415	2	0	3	0	3	1	3	0	2	0	2	0	3	0	3	0
0	0	0.309074	1	0	1	0	2	0	1	0	3	0	2	0	1	0	2	0	0	0	0.151539	1	0	1	0	1	0	1	0	2	0	2	0	1	0	1	0
0	0	0.225319	2	0	1	0	2	0	2	0	3	0	2	0	1	0	3	0	0	1	0.328472	2	0	3	0	2	0	2	0	1	0	3	0	2	0	2	0
0	0	0.264797	1	0	2	0	2	0	3	0	1	0	3	0	2	0	3	0	0	0	0.0546167	4	1	2	0	2	0	4	1	1	0	2	0	2	0	1	0
0	0	0.167191	1	0	1	0	2	0	1	0	1	0	2	0	1	0	3	1	0	1	0.361212	2	0	3	0	2	0	2	0	2	0	3	1	2	0	2	0
0	0	0.152963	2	0	1	0	3	1	3	0	2	0	3	0	1	0	3	0	0	0	0.104048	5	1	3	1	2	0	5	1	2	0	3	0	2	0	1	0
0	0	0.0828243	1	0	1	0	2	0	1	0	1	0	3	0	1	0	2	0	0	1	0.584217	1	0	1	0	2	0	1	0	1	0	3	0	1	0	3	0
0	0	0.146242	2	0	2	0	2	0	2	0	3	0	2	0	2	0	1	0	0	0	0.12314	2	0	1	0	2	0	2	0	1	0	3	0	1	0	3	0
0	0	0.0702471	2	0	1	0	2	0	2	0	2	0	2	0	1	0	1	0	0	0	0.101367	3	0	1	0	2	0	3	0	2	0	2	0	2	0	1	0
0	0	0.118475	1	0	2	0	2	0	1	0	1	0	3	0	2	0	2	0	0	0	0.096131	2	0	1	0	2	0	2	0	1	0	2	0	1	0	1	0
0	0	0.146049	1	0	1	0	2	0	1	0	1	0	2	0	1	0	1	0	0	0	0.0834325	3	1	1	0	2	0	3	1	2	0	2	0	2	0	2	0
0	1	0.322907	2	0	2	0	2	0	2	0	2	0	1	0	2	0	3	0	0	0	0.0415948	3	1	1	0	2	0	3	1	1	0	2	0	1	0	1	0
0	0	0.0245714	1	0	1	0	2	0	1	0	2	0	2	0	1	0	1	0	0	0	0.306282	4	1	1	0	2	0	4	1	1	0	2	0	3	0	3	0
0	0	0.0523475	1	0	1	0	4	1	1	0	1	0	2	0	1	0	4	1	0	0	0.05487	2	0	2	0	2	0	2	0	1	0	2	0	2	0	2	0
0	0	0.17007	1	0	1	0	2	0	3	0	1	0	1	0	1	0	1	0	0	0	0.0665859	4	1	2	0	1	0	4	1	3	0	1	0	2	0	2	0
0	0	0.0835653	1	0	3	0	2	0	1	0	1	0	3	0	1	0	2	0	0	0	0.025937	1	0	2	0	2	0	2	0	2	0	2	0	2	0	1	0
0	0	0.0950903	2	0	4	1	3	1	2	0	1	0	3	0	3	0	3	1	0	0	0.135985	2	0	3	0	2	0	2	0	3	0	2	0	3	0	3	0
0	0	0.0452557	2	0	2	0	3	0	2	0	1	0	3	0	2	0	2	0	0	0	0.247838	1	0	1	0	2	0	3	0	1	0	2	0	1	0	2	0
0	0	0.0192805	2	0	2	0	2	0	2	0	3	0	2	0	2	0	3	0	0	0	0.178587	2	0	1	0	2	0	3	0	1	0	2	0	1	0	2	0
0	0	0.131513	1	0	2	0	2	0	3	0	1	0	2	0	2	0	1	0	0	0	0.305578	1	0	1	0	3	1	3	0	1	0	2	0	1	0	3	1
0	0	0.0184198	1	0	1	0	2	0	1	0	2	0	2	0	1	0	2	0	0	0	0.0279396	2	0	2	0	1	0	2	0	2	0	1	0	2	0	2	0
0	0	0.0323609	1	0	1	0	2	0	1	0	1	0	1	0	1	0	1	0	0	1	0.400988	1	0	2	0	2	0	1	0	1	0	3	1	2	0	3	0
0	0	0.0811726	1	0	1	0	2	0	3	0	1	0	1	0	1	0	3	0	0	0	0.1766	1	0	1	0	2	0	3	0	1	0	2	0	1	0	1	0
0	0	0.0966921	1	0	3	0	3	0	1	0	2	0	3	0	1	0	2	0	0	0	0.0423858	3	1	2	0	2	0	3	1	2	0	2	0	2	0	1	0
0	0	0.196649	1	0	1	0	2	0	3	0	1	0	2	0	1	0	2	0	0	1	0.332474	3	1	2	0	2	0	3	1	2	0	3	1	2	0	2	0
0	0	0.0797736	1	0	1	0	2	0	1	0	1	0	1	0	1	0	1	0	0	0	0.270762	2	0	1	0	2	0	3	0	2	0	2	0	1	0	2	0
0	0	0.05152	1	0	1	0	2	0	1	0	1	0	3	0	1	0	3	0	0	0	0.0799292	1	0	1	0	2	0	3	0	1	0	2	0	1	0	1	0
0	0	0.29859	1	0	1	0	2	0	2	0	2	0	3	0	1	0	3	0	0	0	0.0815503	1	0	1	0	1	0	2	0	1	0	2	0	1	0	2	0
0	0	0.0132876	1	0	1	0	2	0	1	0	1	0	3	0	1	0	1	0	0	1	0.344265	2	0	1	0	1	0	2	0	2	0	2	0	1	0	3	0
0	0	0.00415883	1	0	1	0	2	0	1	0	2	0	1	0	1	0	1	0	0	0	0.0456411	1	0	1	0	2	0	1	0	2	0	3	0	1	0	1	0
0	0	0.132917	1	0	1	0	2	0	2	0	1	0	3	0	1	0	1	0	0	0	0.272684	1	0	1	0	2	0	1	0	1	0	2	0	1	0	3	0
0	0	0.0478581	1	0	1	0	2	0	1	0	1	0	1	0	1	0	2	0	0	0	0.208168	2	0	1	0	2	0	2	0	2	0	2	0	1	0	2	0
0	1	0.456554	2	0	2	0	3	0	2	0	3	0	3	1	2	0	3	0	0	0	0.268025	2	0	1	0	1	0	4	1	2	0	2	0	3	0	1	0
0	0	0.22211	2	0	1	0	2	0	2	0	2	0	1	0	1	0	3	0	0	0	0.0885694	1	0	3	1	2	0	2	0	3	0	3	0	3	1	1	0
0	0	0.0589357	2	0	1	0	2	0	2	0	2	0	3	0	1	0	1	0	0	0	0.0275494	1	0	1	0	2	0	2	0	1	0	2	0	1	0	2	0
0	0	0.0208465	1	0	1	0	2	0	1	0	2	0	3	0	1	0	2	0	0	0	0.0583503	1	0	3	0	2	0	2	0	3	0	2	0	3	0	1	0
0	0	0.0282641	1	0	1	0	2	0	1	0	2	0	3	0	1	0	1	0	0	0	0.15492	1	0	2	0	2	0	2	0	1	0	2	0	2	0	1	0
0	1	0.349968	1	0	1	0	2	0	3	0	2	0	2	0	1	0	3	0	0	1	0.44009	1	0	2	0	2	0	2	0	3	1	3	0	2	0	3	1
0	0	0.0393147	1	0	1	0	2	0	2	0	2	0	2	0	1	0	1	0	0	0	0.0216983	2	0	1	0	2	0	2	0	2	0	2	0	1	0	1	0
0	0	0.0317858	1	0	2	0	2	0	1	0	1	0	3	0	2	0	1	0	0	0	0.0412815	1	0	1	0	2	0	1	0	1	0	2	0	1	0	2	0
0	0	0.0644099	1	0	1	0	2	0	2	0	2	0	2	0	1	0	2	0	0	0	0.0285697	1	0	1	0	1	0	2	0	1	0	2	0	1	0	1	0
0	1	0.353529	1	0	1	0	2	0	2	0	2	0	1	0	2	0	2	0	0	0	0.118085	1	0	1	0	1	0	3	0	2	0	2	0	1	0	2	0
0	0	0.118718	1	0	1	0	2	0	2	0	2	0	2	0	2	0	2	0	0	0	0.00113445	1	0	1	0	1	0	1	0	1	0	2	0	1	0	2	0
0	0	0.0856702	1	0	1	0	2	0	2	0	2	0	3	0	1	0	1	0	0	0	0.136819	2	0	2	0	2	0	2	0	2	0	2	0	2	0	1	0
0	0	0.081706	1	0	1	0	2	0	2	0	2	0	3	0	2	0	1	0	0	0	0.221768	1	0	2	0	4	1	3	0	1	0	2	0	3	0	3	1
0	0	0.0555621	1	0	1	0	2	0	2	0	1	0	2	0	1	0	2	0	0	0	0.0579664	3	1	3	0	2	0	3	1	3	0	3	0	3	0	2	0
0	0	0.0847059	1	0	1	0	2	0	2	0	1	0	3	0	2	0	1	0	0	0	0.0851429	1	0	1	0	1	0	1	0	1	0	2	0	1	0	1	0
0	0	0.24594	1	0	1	0	2	0	3	0	1	0	2	0	2	0	2	0	0	0	0.00890662	1	0	2	0	2	0	1	0	2	0	2	0	2	0	2	0
0	0	0.281745	1	0	1	0	2	0	2	0	2	0	3	0	1	0	3	0	0	0	0.144274	4	1	2	0	2	0	3	0	2	0	1	0	2	0	3	0
0	0	0.0632448	1	0	1	0	2	0	2	0	1	0	1	0	1	0	1	0	0	0	0.0203803	1	0	1	0	2	0	1	0	1	0	2	0	1	0	3	0
0	0	0.110623	4	1	2	0	2	0	4	1	1	0	2	0	2	0	1	0	0	0	0.071036	1	0	1	0	1	0	2	0	1	0	1	0	1	0	1	0
0	1	0.330185	4	1	2	0	2	0	4	1	3	0	2	0	2	0	3	0	0	0	0.255405	3	1	2	0	2	0	4	1	2	0	2	0	2	0	3	0
0	0	0.0622726	1	0	2	0	2	0	1	0	1	0	3	0	1	0	2	0	0	0	0.0946095	1	0	3	0	2	0	1	0	2	0	3	0	3	0	2	0
0	0	0.266305	1	0	1	0	1	0	1	0	2	0	2	0	1	0	1	0	0	0	0.173668	1	0	1	0	2	0	3	1	2	0	2	0	1	0	2	0
0	1	0.357404	2	0	2	0	2	0	2	0	3	0	2	0	3	0	2	0	0	0	0.0367918	2	0	1	0	2	0	2	0	2	0	2	0	1	0	3	0
0	0	0.0164286	1	0	1	0	2	0	1	0	1	0	3	0	1	0	1	0	0	0	0.0253006	1	0	2	0	2	0	1	0	2	0	2	0	2	0	1	0
0	0	0.130102	4	1	1	0	2	0	4	1	1	0	3	0	1	0	2	0	0	0	0.0224897	1	0	2	0	1	0	2	0	1	0	2	0	2	0	2	0
0	0	0.301201	3	1	2	0	2	0	3	1	2	0	1	0	2	0	2	0	0	0	0.0451022	1	0	1	0	1	0	2	0	2	0	2	0	1	0	1	0
0	0	0.0911532	1	0	2	0	2	0	1	0	1	0	3	0	2	0	2	0	0	0	0.0651778	1	0	1	0	2	0	1	0	1	0	2	0	1	0	1	0
0	0	0.106447	1	0	1	0	2	0	1	0	1	0	2	0	1	0	3	0	0	0	0.0167574	1	0	3	1	2	0	3	0	3	0	3	0	3	0	2	0
0	0	0.0500107	1	0	3	0	2	0	1	0	1	0	2	0	3	0	1	0	0	0	0.0770758	2	0	1	0	2	0	2	0	2	0	2	0	1	0	1	0
0	0	0.235096	1	0	2	0	2	0	3	0	2	0	3	0	2	0	3	0	0	1	0.569498	1	0	1	0	1	0	3	1	2	0	3	0	1	0	3	0
0	0	0.0296475	2	0	2	0	2	0	2	0	1	0	2	0	2	0	3	0	0	1	0.367542	1	0	1	0	3	1	3	0	2	0	3	0	1	0	3	1
0	0	0.154042	1	0	1	0	2	0	1	0	1	0	3	0	1	0	2	0	0	0	0.035382	2	0	1	0	1	0	2	0	3	0	2	0	1	0	1	0
0	0	0.11003	1	0	3	0	2	0	3	0	2	0	3	0	2	0	1	0	0	0	0.267688	1	0	1	0	2	0	3	0	1	0	2	0	1	0	2	0
0	0	0.223756	1	0	1	0	1	0	3	0	1	0	3	0	1	0	1	0	0	0	0.0590933	1	0	2	0	1	0	3	0	2	0	1	0	2	0	2	0
0	0	0.0782982	1	0	2	0	2	0	3	0	1	0	3	0	2	0	3	0	0	0	0.0387099	4	1	1	0	2	0	3	0	3	0	2	0	1	0	1	0
0	0	0.0310193	1	0	1	0	2	0	3	0	2	0	2	0	1	0	1	0	0	0	0.0553515	1	0	1	0	1	0	1	0	2	0	2	0	1	0	2	0
0	0	0.151717	1	0	1	0	2	0	1	0	2	0	2	0	1	0	2	0	0	0	0.182332	2	0	4	1	2	0	4	1	3	1	3	1	2	0	2	0
0	1	0.813538	2	0	3	1	3	0	2	0	3	0	3	0	3	0	3	1	0	0	0.0514163	1	0	1	0	1	0	1	0	1	0	2	0	1	0	2	0
0	1	0.456947	4	1	2	0	2	0	4	1	3	0	3	1	3	1	2	0	0	0	0.146589	1	0	1	0	2	0	3	0	2	0	2	0	1	0	1	0
0	0	0.0880342	1	0	3	0	2	0	1	0	1	0	3	0	2	0	1	0	0	0	0.140143	1	0	1	0	2	0	1	0	1	0	2	0	1	0	2	0
0	0	0.211598	1	0	2	0	2	0	1	0	1	0	2	0	2	0	2	0	0	0	0.0504116	2	0	2	0	1	0	2	0	3	0	2	0	2	0	1	0
0	1	0.349974	3	0	1	0	2	0	3	0	3	0	3	0	2	0	3	0	0	0	0.241841	3	1	2	0	2	0	3	1	2	0	3	0	2	0	3	0
0	0	0.135658	2	0	2	0	2	0	2	0	2	0	3	0	2	0	1	0	0	0	0.00679613	1	0	3	0	1	0	1	0	2	0	2	0	3	0	1	0
0	0	0.0704186	1	0	1	0	2	0	1	0	1	0	1	0	1	0	2	0	0	1	0.380509	1	0	1	0	2	0	1	0	1	0	3	0	3	0	2	0
0	0	0.0644423	2	0	1	0	2	0	2	0	1	0	2	0	1	0	1	0	0	0	0.298391	2	0	2	0	1	0	2	0	2	0	2	0	2	0	1	0
0	0	0.0771435	2	0	1	0	2	0	2	0	2	0	2	0	1	0	2	0	0	0	0.0157029	1	0	1	0	2	0	1	0	1	0	2	0	1	0	1	0
0	0	0.045228	1	0	1	0	2	0	1	0	1	0	1	0	1	0	2	0	0	0	0.050498	2	0	1	0	2	0	2	0	1	0	2	0	1	0	2	0
0	0	0.0018839	2	0	4	1	2	0	2	0	3	0	3	0	2	0	2	0	0	0	0.0937952	3	1	2	0	2	0	2	0	1	0	3	0	2	0	1	0
0	0	0.098497	1	0	3	0	2	0	1	0	1	0	3	0	3	0	1	0	0	0	0.0221146	1	0	1	0	1	0	1	0	1	0	2	0	1	0	1	0
0	0	0.0395139	1	0	2	0	2	0	2	0	1	0	2	0	2	0	2	0	0	0	0.214335	2	0	2	0	2	0	2	0	2	0	2	0	2	0	2	0
0	0	0.215115	1	0	1	0	2	0	1	0	1	0	2	0	1	0	1	0	0	0	0.0213263	1	0	2	0	1	0	1	0	2	0	2	0	2	0	1	0
0	0	0.00589706	1	0	1	0	2	0	2	0	1	0	1	0	1	0	2	0	0	0	0.278288	2	0	3	1	2	0	2	0	2	0	3	0	3	0	2	0
0	0	0.083415	3	0	2	0	2	0	3	0	2	0	2	0	2	0	1	0	0	0	0.0148448	1	0	1	0	2	0	1	0	1	0	2	0	1	0	1	0
0	0	0.0785251	2	0	1	0	2	0	2	0	1	0	3	0	1	0	1	0	0	0	0.0851132	1	0	2	0	2	0	1	0	2	0	1	0	2	0	1	0
0	0	0.0814079	1	0	2	0	2	0	1	0	1	0	2	0	2	0	2	0	0	0	0.0069174	1	0	1	0	2	0	1	0	1	0	2	0	1	0	1	0
0	0	0.021332	2	0	1	0	2	0	2	0	1	0	1	0	1	0	1	0	0	0	0.297305	4	1	3	1	2	0	4	1	3	0	3	1	2	0	3	0
0	0	0.115317	2	0	1	0	2	0	2	0	2	0	2	0	1	0	2	0	0	0	0.0548131	1	0	1	0	1	0	1	0	1	0	2	0	1	0	2	0
0	0	0.171421	2	0	2	0	2	0	2	0	1	0	3	0	2	0	2	0	0	0	0.0133318	1	0	1	0	2	0	3	0	1	0	2	0	1	0	1	0
0	0	0.0907574	1	0	3	0	2	0	1	0	1	0	2	0	2	0	1	0	0	0	0.0715128	1	0	1	0	1	0	3	0	2	0	2	0	1	0	1	0
0	0	0.294289	1	0	3	0	2	0	1	0	3	0	3	0	2	0	3	0	0	0	0.0826646	1	0	1	0	2	0	1	0	1	0	2	0	1	0	1	0
0	0	0.155673	2	0	2	0	2	0	2	0	1	0	2	0	2	0	1	0	0	1	0.608848	1	0	1	0	2	0	2	0	2	0	3	1	3	1	2	0
0	0	0.223957	5	1	2	0	2	0	5	1	2	0	2	0	2	0	2	0	0	1	0.649406	1	0	1	0	2	0	3	1	1	0	3	0	3	1	3	0
0	0	0.17437	2	0	2	0	2	0	2	0	1	0	3	0	2	0	2	0	0	1	0.335117	1	0	1	0	2	0	1	0	1	0	3	0	1	0	2	0
0	0	0.0860636	1	0	1	0	3	0	1	0	1	0	3	0	1	0	1	0	0	0	0.0939351	2	0	1	0	1	0	2	0	2	0	2	0	1	0	1	0
0	0	0.194422	1	0	2	0	2	0	1	0	2	0	2	0	2	0	2	0	0	0	0.00966667	1	0	1	0	1	0	1	0	2	0	1	0	1	0	1	0
0	1	0.53418	1	0	3	0	2	0	1	0	1	0	3	1	1	0	3	0	0	0	0.150853	1	0	1	0	2	0	3	0	2	0	3	0	1	0	1	0
0	0	0.0279184	2	0	2	0	2	0	2	0	1	0	2	0	2	0	1	0	0	0	0.105019	1	0	1	0	2	0	3	0	2	0	1	0	1	0	1	0
0	0	0.00563199	2	0	3	0	2	0	3	0	1	0	2	0	2	0	1	0	0	0	0.165653	1	0	3	0	2	0	2	0	2	0	3	0	3	0	2	0
0	0	0.303596	2	0	2	0	2	0	3	0	2	0	3	0	2	0	2	0	0	0	0.076921	1	0	2	0	2	0	2	0	2	0	2	0	2	0	2	0
0	0	0.155679	2	0	3	0	2	0	2	0	1	0	2	0	2	0	1	0	0	0	0.153442	1	0	1	0	1	0	1	0	1	0	2	0	1	0	1	0
0	0	0.209583	2	0	2	0	2	0	2	0	2	0	3	0	2	0	2	0	0	0	0.188663	2	0	3	0	2	0	2	0	2	0	3	0	3	0	3	0
0	0	0.125709	2	0	1	0	2	0	2	0	1	0	3	0	1	0	2	0	0	0	0.213495	2	0	2	0	2	0	2	0	1	0	2	0	2	0	3	0
0	0	0.189226	1	0	1	0	2	0	1	0	1	0	1	0	1	0	2	0	0	0	0.053263	1	0	2	0	1	0	1	0	1	0	2	0	2	0	1	0
0	0	0.0711733	2	0	1	0	2	0	2	0	1	0	2	0	1	0	1	0	0	0	0.00652129	2	0	1	0	1	0	2	0	1	0	1	0	1	0	1	0
0	0	0.0958757	3	0	2	0	2	0	3	0	2	0	2	0	2	0	2	0	0	0	0.0985283	1	0	1	0	1	0	1	0	1	0	2	0	1	0	1	0
0	0	0.0509513	2	0	1	0	2	0	2	0	1	0	1	0	1	0	2	0	0	0	0.00817816	3	0	3	0	2	0	3	0	3	0	2	0	3	0	3	0
0	0	0.157441	1	0	2	0	2	0	1	0	2	0	3	0	2	0	2	0	0	0	0.0724753	4	1	2	0	2	0	3	1	2	0	3	0	2	0	2	0
0	0	0.0256627	2	0	1	0	2	0	2	0	1	0	1	0	1	0	1	0	0	0	0.12409	4	1	1	0	2	0	3	0	2	0	4	1	1	0	1	0
0	0	0.135663	1	0	3	0	2	0	1	0	2	0	3	0	1	0	1	0	0	0	0.00651636	4	1	2	0	2	0	3	1	3	0	2	0	2	0	2	0
0	0	0.00526123	2	0	3	0	2	0	2	0	1	0	2	0	1	0	1	0	0	0	0.0180126	1	0	1	0	2	0	1	0	1	0	2	0	1	0	2	0
0	0	0.122665	1	0	2	0	2	0	1	0	1	0	1	0	2	0	2	0	0	0	0.0651128	4	1	2	0	2	0	4	1	2	0	3	0	2	0	1	0
0	0	0.109418	1	0	3	0	2	0	1	0	1	0	2	0	1	0	1	0	0	0	0.0960476	3	1	3	1	4	1	3	1	3	0	3	0	3	1	3	0
0	0	0.0888942	3	0	1	0	2	0	3	0	2	0	3	0	1	0	1	0	0	0	0.243091	2	0	2	0	3	1	2	0	2	0	2	0	2	0	3	1
0	0	0.0329283	2	0	1	0	2	0	2	0	1	0	2	0	2	0	2	0	0	0	0.0690026	1	0	2	0	1	0	3	0	1	0	1	0	2	0	1	0
0	0	0.29965	1	0	3	0	2	0	1	0	1	0	1	0	1	0	3	0	0	0	0.0433653	1	0	1	0	1	0	1	0	1	0	2	0	1	0	1	0
0	0	0.262013	1	0	3	0	2	0	1	0	1	0	3	0	1	0	2	0	0	0	0.204243	1	0	2	0	1	0	3	0	2	0	1	0	2	0	2	0
0	0	0.0981173	2	0	1	0	2	0	2	0	1	0	1	0	2	0	1	0	0	0	0.074372	2	0	1	0	2	0	2	0	1	0	2	0	1	0	1	0
0	0	0.030649	1	0	1	0	1	0	1	0	2	0	3	0	1	0	1	0	0	0	0.0907839	1	0	2	0	2	0	2	0	2	0	3	0	2	0	1	0
0	0	0.0934951	3	0	1	0	2	0	3	0	1	0	1	0	2	0	3	0	0	0	0.0371172	1	0	2	0	2	0	2	0	2	0	2	0	2	0	2	0
0	0	0.0864743	1	0	3	0	2	0	1	0	1	0	2	0	2	0	3	0	0	1	0.526672	1	0	1	0	2	0	1	0	1	0	3	0	1	0	3	0
0	0	0.163131	3	1	1	0	2	0	3	1	1	0	3	0	2	0	3	0	0	0	0.110976	2	0	1	0	2	0	2	0	1	0	2	0	1	0	1	0
0	0	0.0195304	1	0	1	0	2	0	1	0	2	0	2	0	1	0	1	0	0	0	0.0194438	1	0	1	0	2	0	2	0	1	0	2	0	1	0	1	0
0	0	0.0825787	1	0	2	0	2	0	2	0	1	0	2	0	1	0	2	0	0	0	0.237739	4	1	1	0	2	0	4	1	2	0	2	0	1	0	3	0
0	0	0.0424842	1	0	3	0	2	0	1	0	1	0	2	0	2	0	1	0	0	0	0.223731	1	0	2	0	2	0	1	0	2	0	2	0	2	0	2	0
0	0	0.0637658	1	0	2	0	2	0	3	0	1	0	3	0	1	0	1	0	0	0	0.00039985	2	0	1	0	1	0	2	0	1	0	2	0	1	0	1	0
0	0	0.0445176	1	0	3	0	2	0	3	0	2	0	2	0	2	0	2	0	0	0	0.0269907	1	0	1	0	1	0	2	0	2	0	1	0	1	0	1	0
0	0	0.0332618	1	0	3	0	2	0	3	0	1	0	2	0	1	0	1	0	0	0	0.0179105	1	0	3	0	2	0	1	0	1	0	1	0	3	0	2	0
0	0	0.144151	1	0	1	0	2	0	3	0	1	0	2	0	2	0	2	0	0	0	0.152735	2	0	1	0	1	0	2	0	2	0	2	0	1	0	1	0
0	0	0.159737	1	0	1	0	2	0	1	0	1	0	2	0	2	0	2	0	0	0	0.253492	1	0	2	0	3	1	1	0	2	0	2	0	2	0	3	1
0	0	0.169068	3	1	1	0	2	0	3	1	1	0	2	0	1	0	1	0	0	0	0.208824	1	0	2	0	3	1	1	0	2	0	1	0	2	0	3	0
0	0	0.0446436	1	0	1	0	2	0	1	0	1	0	1	0	1	0	2	0	0	0	0.0616905	1	0	1	0	1	0	1	0	1	0	2	0	1	0	1	0
0	0	0.0191164	1	0	1	0	1	0	3	0	1	0	1	0	2	0	1	0	1	1	0.940056	3	1	4	1	4	1	3	1	3	0	3	1	3	1	3	1
0	0	0.0534595	1	0	1	0	2	0	1	0	2	0	2	0	1	0	2	0	0	0	0.0144922	2	0	1	0	1	0	2	0	2	0	2	0	1	0	1	0
0	0	0.0827934	1	0	2	0	2	0	1	0	1	0	2	0	2	0	1	0	1	1	0.569059	3	1	2	0	2	0	3	1	3	1	3	1	2	0	3	1
0	0	0.0575711	4	1	1	0	1	0	4	1	1	0	1	0	1	0	1	0	0	0	0.151633	2	0	3	0	3	1	2	0	3	0	2	0	3	0	3	1
0	1	0.367696	1	0	3	0	2	0	1	0	1	0	2	0	1	0	2	0	0	0	0.0095369	1	0	1	0	2	0	1	0	1	0	2	0	1	0	2	0
0	0	0.20084	1	0	1	0	2	0	3	0	1	0	1	0	1	0	1	0	1	1	0.983101	5	1	5	1	4	1	5	1	3	1	5	1	4	1	4	1
0	0	0.235541	1	0	3	0	2	0	1	0	1	0	2	0	1	0	1	0	0	0	0.283356	2	0	1	0	3	1	2	0	3	0	3	0	1	0	3	1
0	0	0.291367	1	0	3	0	2	0	1	0	1	0	2	0	1	0	3	0	0	0	0.198826	1	0	1	0	1	0	1	0	2	0	2	0	1	0	1	0
0	1	0.493894	2	0	1	0	2	0	2	0	3	0	2	0	3	0	2	0	1	1	0.871864	4	1	4	1	4	1	4	1	3	1	4	1	3	1	4	1
0	0	0.0320046	1	0	2	0	2	0	1	0	3	0	3	0	2	0	1	0	0	0	0.0958522	1	0	1	0	2	0	1	0	2	0	2	0	1	0	2	0
0	0	0.249706	1	0	1	0	1	0	1	0	1	0	1	0	1	0	1	0	1	1	0.954676	5	1	4	1	4	1	5	1	3	1	5	1	4	1	4	1
0	0	0.0719724	2	0	1	0	2	0	2	0	1	0	2	0	2	0	2	0	0	1	0.338952	3	0	2	0	2	0	3	0	3	0	3	1	2	0	2	0
0	0	0.21028	1	0	1	0	2	0	3	0	2	0	2	0	1	0	3	0	1	1	0.967486	4	1	5	1	4	1	4	1	3	1	4	1	4	1	4	1
0	0	0.0267941	1	0	1	0	2	0	1	0	1	0	2	0	2	0	1	0	0	0	0.0221096	2	0	1	0	1	0	2	0	1	0	2	0	1	0	1	0
0	0	0.0480876	1	0	1	0	1	0	3	0	1	0	1	0	1	0	1	0	0	0	0.0735856	1	0	2	0	1	0	1	0	1	0	2	0	2	0	1	0
0	0	0.0653019	1	0	1	0	1	0	1	0	2	0	1	0	1	0	1	0	0	0	0.0615858	1	0	1	0	2	0	1	0	1	0	2	0	1	0	1	0
0	0	0.109821	1	0	1	0	2	0	3	0	1	0	2	0	2	0	1	0	1	1	0.500934	4	1	5	1	5	1	4	1	3	1	5	1	4	1	4	1
0	0	0.0965691	1	0	1	0	2	0	1	0	1	0	2	0	1	0	2	0	0	0	0.0307986	1	0	1	0	2	0	1	0	1	0	2	0	1	0	1	0
0	0	0.104684	1	0	1	0	2	0	3	0	1	0	2	0	1	0	1	0	0	0	0.0790168	1	0	1	0	1	0	2	0	1	0	2	0	1	0	1	0
0	0	0.11783	3	1	1	0	2	0	3	1	2	0	3	0	2	0	2	0	0	0	0.0101358	1	0	3	0	1	0	1	0	3	0	1	0	3	0	2	0
0	0	0.308041	4	1	1	0	1	0	4	1	2	0	2	0	1	0	1	0	0	0	0.0217768	1	0	1	0	1	0	2	0	1	0	1	0	1	0	1	0
0	0	0.15118	3	1	1	0	1	0	3	1	2	0	1	0	1	0	1	0	0	0	0.0994816	1	0	1	0	2	0	1	0	1	0	2	0	1	0	1	0
0	0	0.105155	5	1	1	0	1	0	5	1	1	0	2	0	2	0	1	0	0	0	0.00997864	1	0	1	0	1	0	3	0	1	0	2	0	1	0	1	0
0	0	0.0611535	4	1	1	0	2	0	4	1	2	0	1	0	1	0	2	0	0	1	0.330147	2	0	2	0	3	1	2	0	2	0	3	1	2	0	3	0
0	0	0.0486255	1	0	2	0	2	0	1	0	1	0	2	0	2	0	3	0	0	0	0.119652	1	0	1	0	2	0	1	0	1	0	2	0	1	0	2	0
0	0	0.030374	3	1	1	0	2	0	3	1	1	0	1	0	1	0	3	0	0	1	0.35781	1	0	1	0	2	0	1	0	2	0	3	0	1	0	2	0
0	0	0.0310788	2	0	3	0	2	0	2	0	1	0	2	0	2	0	2	0	0	0	0.0174857	1	0	1	0	1	0	2	0	2	0	2	0	1	0	1	0
0	0	0.0441089	2	0	2	0	2	0	2	0	2	0	3	0	2	0	3	0	0	0	0.0103987	1	0	1	0	2	0	1	0	2	0	2	0	1	0	1	0
0	1	0.582757	3	1	1	0	2	0	3	1	1	0	1	0	2	0	2	0	0	0	0.113511	1	0	1	0	1	0	3	0	1	0	2	0	1	0	2	0
0	0	0.0422312	3	0	1	0	2	0	3	0	1	0	2	0	1	0	1	0	0	0	0.0578856	1	0	1	0	1	0	1	0	2	0	2	0	1	0	1	0
0	0	0.115485	1	0	1	0	2	0	1	0	1	0	2	0	2	0	2	0	0	0	0.0877884	1	0	1	0	1	0	3	0	2	0	2	0	1	0	1	0
0	0	0.0195097	1	0	1	0	2	0	2	0	1	0	2	0	1	0	2	0	0	0	0.0653911	1	0	1	0	1	0	1	0	2	0	2	0	1	0	1	0
0	0	0.101193	1	0	3	0	2	0	2	0	2	0	2	0	2	0	2	0	0	0	0.0238515	2	0	2	0	2	0	2	0	3	0	1	0	2	0	2	0
0	0	0.103794	1	0	3	0	2	0	2	0	2	0	2	0	1	0	2	0	0	0	0.0776857	1	0	1	0	2	0	1	0	2	0	2	0	1	0	1	0
0	0	0.0648123	1	0	2	0	2	0	2	0	1	0	1	0	1	0	1	0	0	0	0.0450664	1	0	2	0	3	1	1	0	2	0	2	0	2	0	2	0
0	1	0.33627	2	0	3	0	2	0	2	0	2	0	2	0	2	0	2	0	0	0	0.18224	4	1	4	1	3	1	2	0	3	1	2	0	3	0	3	1
0	0	0.282352	2	0	3	0	2	0	2	0	2	0	2	0	3	0	3	0	0	0	0.160039	3	1	3	1	2	0	3	1	2	0	2	0	3	0	1	0
0	0	0.113271	2	0	3	0	2	0	2	0	2	0	2	0	1	0	1	0	0	0	0.21144	1	0	2	0	2	0	1	0	1	0	2	0	2	0	2	0
0	0	0.145813	2	0	1	0	2	0	2	0	2	0	1	0	1	0	2	0	0	0	0.00345167	1	0	1	0	1	0	1	0	2	0	1	0	1	0	1	0
0	0	0.000571558	2	0	1	0	1	0	2	0	1	0	1	0	1	0	1	0	0	0	0.0321648	2	0	1	0	1	0	2	0	2	0	2	0	1	0	1	0
0	0	0.0679271	1	0	3	0	2	0	1	0	2	0	2	0	1	0	2	0	0	0	0.160759	1	0	2	0	2	0	1	0	2	0	2	0	2	0	3	1
0	0	0.185539	1	0	3	0	2	0	3	0	2	0	2	0	1	0	3	0	0	0	0.0013085	1	0	1	0	3	1	1	0	2	0	2	0	1	0	3	0
0	0	0.134887	1	0	2	0	2	0	1	0	1	0	2	0	2	0	2	0	0	0	0.164779	3	1	3	0	2	0	3	1	2	0	2	0	3	0	1	0
0	0	0.119028	1	0	3	0	2	0	3	0	1	0	2	0	1	0	2	0	0	0	0.0816525	1	0	1	0	1	0	1	0	1	0	2	0	1	0	1	0
0	0	0.176398	1	0	2	0	2	0	3	0	2	0	2	0	1	0	3	0	0	0	0.0283168	1	0	1	0	1	0	1	0	2	0	2	0	1	0	1	0
0	0	0.0977585	1	0	2	0	2	0	1	0	2	0	2	0	2	0	2	0	0	0	0.0563895	1	0	3	1	2	0	2	0	2	0	2	0	3	1	2	0
0	0	0.228793	1	0	3	0	2	0	3	0	1	0	3	0	1	0	2	0	0	0	0.00382193	1	0	1	0	1	0	1	0	1	0	2	0	1	0	1	0
0	0	0.159432	1	0	2	0	2	0	1	0	1	0	2	0	2	0	1	0	0	0	0.0075976	1	0	1	0	2	0	2	0	2	0	2	0	1	0	1	0
0	0	0.259682	3	0	2	0	2	0	3	0	2	0	2	0	2	0	3	0	0	0	0.124578	1	0	1	0	2	0	1	0	1	0	2	0	1	0	2	0
0	1	0.375943	1	0	3	0	2	0	1	0	1	0	3	0	2	0	2	0	0	0	0.00175076	1	0	3	0	1	0	1	0	2	0	2	0	3	0	1	0
0	0	0.0931192	1	0	1	0	2	0	2	0	2	0	1	0	1	0	1	0	0	0	0.077688	2	0	2	0	3	1	2	0	2	0	2	0	2	0	3	1
0	0	0.0746953	1	0	3	0	2	0	2	0	1	0	2	0	1	0	2	0	0	0	0.000601809	1	0	2	0	2	0	1	0	1	0	2	0	2	0	1	0
0	0	0.0279252	1	0	2	0	2	0	1	0	1	0	2	0	2	0	2	0	0	0	0.255515	1	0	1	0	2	0	3	1	1	0	2	0	1	0	1	0
0	0	0.112969	1	0	3	0	2	0	2	0	2	0	2	0	2	0	3	0	0	0	0.126071	2	0	3	0	3	0	2	0	2	0	2	0	2	0	2	0
0	0	0.0734577	3	0	2	0	2	0	3	0	2	0	2	0	2	0	3	0	0	0	2.3951e-05	1	0	2	0	2	0	1	0	2	0	1	0	2	0	3	0
0	0	0.169736	1	0	2	0	2	0	3	0	2	0	2	0	2	0	3	0	0	1	0.401754	1	0	2	0	2	0	3	1	1	0	3	0	2	0	2	0
0	0	0.110604	1	0	2	0	2	0	1	0	2	0	1	0	2	0	2	0	0	0	0.10747	1	0	1	0	3	0	3	0	1	0	2	0	1	0	3	0
0	0	0.150801	1	0	2	0	2	0	3	0	1	0	2	0	2	0	3	0	0	0	0.00175868	1	0	1	0	2	0	1	0	1	0	2	0	1	0	1	0
0	0	0.0191686	1	0	1	0	2	0	1	0	1	0	2	0	1	0	1	0	0	0	0.0876158	1	0	2	0	2	0	1	0	2	0	1	0	2	0	2	0
0	0	0.256519	1	0	1	0	2	0	3	0	2	0	1	0	1	0	3	0	0	0	0.0835098	1	0	3	0	2	0	2	0	2	0	2	0	3	0	1	0
0	0	0.276287	1	0	1	0	2	0	1	0	2	0	1	0	1	0	3	0	0	0	0.0244641	1	0	1	0	2	0	1	0	1	0	2	0	1	0	2	0
0	0	0.288128	2	0	3	0	2	0	2	0	2	0	2	0	3	0	3	0	0	0	0.223687	1	0	2	0	1	0	1	0	1	0	2	0	2	0	1	0
0	1	0.371371	1	0	2	0	2	0	1	0	1	0	2	0	2	0	2	0	0	0	0.116523	1	0	1	0	1	0	2	0	2	0	1	0	1	0	2	0
0	0	0.0665249	1	0	1	0	1	0	2	0	1	0	2	0	1	0	1	0	0	0	0.00183399	2	0	1	0	1	0	1	0	2	0	1	0	1	0	1	0
0	1	0.3825	1	0	1	0	2	0	3	0	1	0	1	0	1	0	2	0	0	0	0.0146175	1	0	1	0	2	0	1	0	2	0	1	0	1	0	2	0
0	1	0.505679	1	0	1	0	2	0	3	1	3	1	1	0	1	0	2	0	0	0	0.0149046	2	0	1	0	2	0	2	0	1	0	1	0	1	0	1	0
0	0	0.177223	1	0	3	1	2	0	1	0	3	0	3	0	3	0	3	0	0	0	0.0395906	2	0	3	1	2	0	2	0	1	0	2	0	2	0	2	0
0	0	0.0972612	1	0	1	0	3	0	3	0	2	0	2	0	1	0	3	0	0	0	0.00983661	1	0	1	0	1	0	1	0	1	0	2	0	1	0	1	0
0	0	0.153744	1	0	1	0	2	0	1	0	1	0	2	0	1	0	2	0	0	0	0.0570557	1	0	1	0	2	0	2	0	1	0	1	0	1	0	2	0
0	0	0.216267	3	1	1	0	1	0	3	1	1	0	2	0	1	0	1	0	0	0	0.154315	1	0	3	0	2	0	3	0	2	0	2	0	3	0	2	0
0	0	0.061057	1	0	2	0	2	0	1	0	2	0	2	0	2	0	2	0	0	0	0.00302627	1	0	1	0	2	0	3	0	2	0	1	0	1	0	2	0
0	0	0.157874	2	0	1	0	2	0	2	0	1	0	3	0	1	0	3	0	0	1	0.35499	1	0	1	0	1	0	1	0	1	0	3	0	2	0	2	0
0	1	0.386786	1	0	2	0	2	0	3	1	2	0	2	0	2	0	2	0	0	0	0.0482819	2	0	3	0	3	1	2	0	2	0	1	0	3	0	3	1
0	0	0.217013	1	0	2	0	2	0	1	0	2	0	3	0	2	0	3	0	0	0	0.00306423	1	0	1	0	2	0	1	0	2	0	1	0	1	0	2	0
0	0	0.238236	1	0	3	0	2	0	1	0	1	0	3	0	1	0	2	0	0	0	0.00665971	1	0	1	0	1	0	3	0	1	0	2	0	1	0	1	0
0	0	0.0282972	1	0	3	0	2	0	3	0	1	0	3	0	1	0	1	0	0	0	0.0371282	1	0	1	0	1	0	1	0	1	0	2	0	1	0	1	0
0	0	0.0675985	1	0	1	0	2	0	1	0	2	0	2	0	1	0	2	0	0	0	0.0144584	1	0	1	0	2	0	3	0	1	0	2	0	1	0	2	0
0	0	0.0481319	2	0	1	0	2	0	2	0	1	0	2	0	1	0	1	0	0	0	0.189046	1	0	3	0	2	0	1	0	2	0	1	0	3	0	2	0
																			0	0	0.0887944	3	0	3	1	2	0	3	0	2	0	2	0	3	0	2	0
																			0	0	0.0489017	1	0	2	0	1	0	1	0	2	0	1	0	2	0	1	0
																			0	0	0.0263767	1	0	1	0	2	0	1	0	2	0	2	0	1	0	2	0
																			0	0	0.18162	2	0	3	0	2	0	3	0	2	0	2	0	3	0	2	0
																			0	0	0.114878	1	0	1	0	2	0	1	0	1	0	2	0	1	0	2	0
																			0	0	0.000736802	1	0	1	0	1	0	1	0	1	0	2	0	1	0	1	0
																			0	0	0.168446	1	0	1	0	2	0	2	0	2	0	2	0	1	0	2	0
																			0	0	0.00648092	1	0	1	0	1	0	2	0	1	0	2	0	1	0	1	0
																			0	0	0.0161984	1	0	5	1	2	0	1	0	3	0	2	0	2	0	2	0
																			0	0	0.0293787	1	0	1	0	1	0	1	0	1	0	2	0	1	0	1	0
																			0	0	0.297827	2	0	3	0	2	0	2	0	2	0	3	0	3	0	2	0
																			0	0	0.0330602	1	0	1	0	2	0	1	0	1	0	2	0	1	0	2	0
																			0	0	0.0364368	1	0	1	0	1	0	3	0	1	0	2	0	1	0	1	0
																			0	0	0.204053	2	0	3	0	2	0	2	0	1	0	2	0	3	0	2	0
																			0	0	0.00998083	1	0	1	0	1	0	1	0	3	0	1	0	1	0	1	0
																			0	0	0.125469	2	0	2	0	2	0	2	0	1	0	2	0	2	0	2	0
																			0	0	0.0109828	1	0	2	0	1	0	1	0	2	0	1	0	2	0	1	0
																			0	0	0.0821191	1	0	1	0	2	0	3	0	1	0	1	0	1	0	2	0
																			0	0	0.128121	1	0	1	0	2	0	3	0	1	0	2	0	1	0	2	0
																			0	0	0.0114811	1	0	1	0	1	0	2	0	1	0	2	0	1	0	1	0
																			0	0	0.00656504	1	0	1	0	1	0	2	0	1	0	2	0	1	0	1	0
																			0	0	0.0364139	1	0	1	0	1	0	2	0	1	0	1	0	1	0	1	0
																			0	0	0.0999812	1	0	1	0	1	0	2	0	1	0	2	0	1	0	1	0
																			0	0	0.0256279	1	0	2	0	1	0	1	0	2	0	1	0	2	0	1	0
																			0	0	0.0119976	2	0	2	0	1	0	2	0	2	0	2	0	2	0	1	0
																			0	1	0.410029	1	0	1	0	1	0	1	0	2	0	3	0	1	0	1	0
																			0	0	0.0096855	1	0	1	0	1	0	1	0	1	0	2	0	1	0	1	0
																			0	0	0.270304	4	1	4	1	3	1	4	1	3	0	2	0	3	0	3	1
																			0	0	0.0477981	1	0	1	0	1	0	3	0	2	0	1	0	1	0	1	0
																			0	0	0.158448	1	0	1	0	2	0	3	0	2	0	1	0	1	0	1	0
																			0	0	0.00086826	1	0	1	0	1	0	2	0	1	0	2	0	1	0	2	0
																			1	1	0.484907	4	1	2	0	5	1	4	1	2	0	4	1	3	1	4	1
																			0	0	0.10958	3	1	2	0	1	0	1	0	1	0	2	0	2	0	1	0
																			0	0	0.130705	1	0	1	0	1	0	3	1	2	0	1	0	1	0	1	0
																			0	0	0.122135	1	0	1	0	1	0	1	0	1	0	2	0	1	0	1	0
																			0	0	0.0193762	1	0	1	0	1	0	1	0	1	0	3	0	1	0	1	0
																			0	0	0.0824674	2	0	2	0	2	0	2	0	3	0	3	0	2	0	2	0
																			0	0	0.214113	1	0	2	0	1	0	3	0	2	0	3	0	2	0	1	0
																			0	0	0.000301838	1	0	1	0	1	0	1	0	1	0	2	0	1	0	1	0
																			0	0	8.4436e-05	1	0	1	0	2	0	1	0	1	0	2	0	1	0	2	0
																			0	1	0.541925	1	0	3	0	3	1	3	1	3	0	3	0	3	0	3	1
																			0	1	0.397662	1	0	1	0	2	0	3	0	2	0	3	1	1	0	2	0
																			0	0	0.0629279	1	0	1	0	2	0	2	0	1	0	1	0	1	0	2	0
																			0	0	0.0167033	1	0	1	0	2	0	3	0	2	0	3	0	1	0	2	0
																			0	0	0.16482	1	0	1	0	2	0	3	0	1	0	2	0	1	0	2	0
																			0	0	0.0490829	1	0	1	0	2	0	2	0	1	0	2	0	1	0	2	0
																			0	0	0.0607734	3	0	1	0	2	0	3	0	2	0	3	0	1	0	2	0
																			0	0	0.00307625	2	0	1	0	1	0	2	0	2	0	2	0	1	0	1	0
																			0	0	0.0434012	4	1	5	1	3	1	2	0	3	1	2	0	2	0	3	1
																			0	0	0.0218474	1	0	1	0	2	0	1	0	1	0	1	0	1	0	2	0
																			0	0	0.0520243	2	0	1	0	2	0	2	0	1	0	2	0	1	0	2	0
																			0	0	0.167699	1	0	1	0	2	0	1	0	1	0	2	0	1	0	2	0
																			0	0	0.277823	2	0	1	0	1	0	2	0	1	0	2	0	1	0	1	0
																			0	0	0.288579	1	0	1	0	1	0	3	0	2	0	2	0	1	0	1	0
																			0	0	0.0173683	1	0	2	0	1	0	3	0	2	0	2	0	2	0	1	0
																			0	0	0.16693	1	0	2	0	1	0	1	0	1	0	2	0	2	0	1	0
																			0	0	0.239911	1	0	1	0	2	0	3	0	2	0	2	0	1	0	2	0
																			0	0	0.00716608	1	0	1	0	2	0	1	0	2	0	2	0	1	0	2	0
																			0	0	0.0428094	3	0	3	0	2	0	3	0	2	0	2	0	3	0	2	0
																			0	0	0.0416037	1	0	2	0	3	1	1	0	2	0	2	0	2	0	3	1
																			0	0	0.0272582	1	0	5	1	3	1	1	0	3	0	2	0	3	0	3	1
																			0	0	0.0979701	1	0	1	0	1	0	2	0	2	0	2	0	1	0	1	0
																			0	0	0.0190277	1	0	1	0	2	0	1	0	2	0	2	0	1	0	1	0
																			0	0	0.0617514	1	0	2	0	2	0	1	0	1	0	2	0	2	0	1	0
																			0	0	0.0149043	1	0	1	0	1	0	2	0	1	0	1	0	1	0	1	0
																			0	0	0.0450812	1	0	1	0	2	0	2	0	1	0	1	0	1	0	2	0
																			0	0	0.00638554	1	0	1	0	2	0	2	0	2	0	1	0	1	0	2	0
																			0	0	0.0760035	3	1	3	0	2	0	3	1	2	0	3	0	3	0	1	0
																			0	0	0.00532068	1	0	1	0	1	0	1	0	1	0	2	0	1	0	1	0
																			0	0	0.00816845	2	0	4	1	3	1	2	0	2	0	1	0	2	0	3	1
																			0	0	0.0359691	2	0	1	0	3	1	2	0	2	0	1	0	1	0	3	1
																			0	0	0.169126	1	0	2	0	3	1	1	0	3	0	2	0	2	0	3	1
																			1	0	0.160173	2	0	5	1	2	0	2	0	2	0	2	0	2	0	2	0
																			1	1	0.430614	2	0	3	1	3	1	3	0	3	0	2	0	3	0	3	1
																			1	1	0.925619	3	0	3	1	3	1	3	0	2	0	2	0	3	1	3	1
																			1	1	0.812792	3	1	4	1	3	0	3	1	3	1	4	1	3	1	3	0
																			1	1	0.465633	2	0	1	0	3	0	2	0	1	0	4	1	1	0	3	0
																			1	1	0.554353	5	1	4	1	4	1	5	1	3	1	4	1	3	1	4	1
																			1	1	0.571205	3	0	2	0	4	1	3	0	2	0	3	1	3	0	4	1
																			1	1	0.483549	2	0	4	1	4	1	3	0	3	1	3	1	3	1	4	1
																			1	1	0.599857	3	1	4	1	3	1	2	0	3	1	4	1	3	1	3	1
																			1	1	0.680722	4	1	4	1	4	1	4	1	3	0	4	1	3	1	4	1
																			1	1	0.639098	2	0	4	1	4	1	2	0	2	0	3	1	3	1	3	1
																			1	1	0.447	1	0	4	1	4	1	1	0	3	1	4	1	3	1	3	1
																			1	1	0.790578	4	1	3	1	4	1	3	1	3	1	4	1	3	1	3	1
																			1	1	0.92598	5	1	5	1	5	1	5	1	3	1	4	1	4	1	4	1

## Sheet: Table 2, Supplementary table 12
External_cohort 1												External_cohort 2
Ground_truth	LGNet_predicting status	perivascular cuffing of tumor cells (absence: 0; presence: 1)	monomorphic nuclei (absence: 0; presence: 1)	prominent nucleoli (absence: 0; presence: 1)	scant cytoplasm (absence: 0; presence: 1)	poorly cohesive (absence: 0; presence: 1)	apoptosis (absence: 0; presence: 1)	fibrillary background (lack: 0; presence: 1)	variation in nuclear shape and size with accompanying hyperchromasia (absence: 0; presence: 1)	microvascular proliferation (absence: 0; presence: 1)	necrosis (absence: 0; presence: 1)	Ground_truth	LGNet_predicting status	perivascular cuffing of tumor cells (absence: 0; presence: 1)	monomorphic nuclei (absence: 0; presence: 1)	prominent nucleoli (absence: 0; presence: 1)	scant cytoplasm (absence: 0; presence: 1)	poorly cohesive (absence: 0; presence: 1)	apoptosis (absence: 0; presence: 1)	fibrillary background (lack: 0; presence: 1)	variation in nuclear shape and size with accompanying hyperchromasia (absence: 0; presence: 1)	microvascular proliferation (absence: 0; presence: 1)	necrosis (absence: 0; presence: 1)
0	0	0	0	0	1	1	0	1	1	0	0	0	1	0	0	0	0	0	0	1	1	0	0
1	0	0	0	0	1	1	0	1	1	0	0	0	0	0	0	0	0	0	0	1	1	0	0
1	1	0	1	1	1	1	0	0	0	0	0	0	1	0	0	0	0	0	0	1	1	0	0
1	1	0	0	1	1	1	0	0	1	0	0	0	0	0	0	0	0	0	0	1	1	0	0
1	0	0	1	1	1	1	0	0	0	0	0	0	1	0	0	0	0	0	0	1	1	0	0
1	1	1	1	1	1	1	0	0	0	0	0	0	1	0	0	0	0	0	0	1	1	0	0
1	1	0	1	1	1	1	0	0	0	0	0	0	1	0	0	0	1	0	0	0	1	1	0
1	1	0	1	1	1	1	0	0	0	0	0	0	0	0	0	0	1	0	0	0	1	0	1
1	0	0	0	0	1	1	0	0	1	0	0	0	0	0	0	0	1	0	0	0	1	0	0
1	1	0	0	0	1	1	0	1	1	0	0	0	0	0	0	0	0	0	0	1	1	0	0
1	1	0	0	0	1	1	0	1	1	0	0	0	0	0	0	0	0	0	0	1	1	0	0
1	1	1	1	1	1	1	0	0	0	0	0	0	0	0	0	0	0	0	0	1	1	0	0
1	1	0	0	1	1	1	0	1	0	0	0	0	0	0	0	0	0	0	0	1	1	0	0
1	1	0	1	1	1	1	0	0	0	0	0	0	1	0	0	0	1	0	0	1	1	0	0
1	1	0	1	0	1	0	0	1	1	0	0	0	0	0	0	0	1	0	0	0	1	0	1
1	1	0	0	0	1	0	0	1	1	0	0	0	1	0	0	0	0	0	0	1	1	0	0
1	1	0	0	0	1	0	0	0	1	0	0	0	0	0	0	0	1	1	0	0	1	0	0
1	0	0	1	1	1	1	0	1	0	0	0	0	0	0	0	0	1	0	0	1	1	0	0
1	1	0	1	1	1	1	0	0	0	0	0	0	0	0	0	0	1	0	0	1	1	0	0
1	1	1	1	1	1	1	0	0	0	0	0	0	1	0	0	0	1	0	0	0	1	0	0
1	1	0	1	0	0	1	0	0	1	0	0	0	0	0	0	0	0	0	0	1	1	0	0
1	1	0	1	1	1	1	0	0	0	0	0	0	0	0	0	0	0	0	0	1	1	0	0
1	1	0	0	0	1	1	0	0	1	0	0	0	0	0	0	0	0	0	0	1	1	0	0
1	1	1	1	0	1	1	0	1	0	0	0	0	0	0	0	0	0	0	0	1	1	0	0
1	1	0	1	1	1	1	0	1	0	0	0	0	0	0	0	0	1	0	0	0	1	0	0
1	1	0	1	1	1	1	0	0	0	0	1	0	1	0	1	0	1	0	0	0	1	0	0
1	1	1	1	1	1	1	0	0	0	0	0	0	0	0	0	0	0	0	0	1	1	0	0
1	0	1	1	1	1	1	0	1	0	0	0	0	0	0	0	0	0	0	0	1	1	0	0
1	1	0	0	0	1	0	0	1	1	0	0	0	0	0	0	0	0	0	0	1	1	0	0
1	1	1	0	0	1	1	0	1	1	0	0	0	0	0	0	0	0	0	0	1	1	0	0
1	1	0	1	0	1	1	0	0	0	0	0	0	1	0	0	0	0	0	0	1	1	0	0
1	1	1	0	0	1	1	0	0	1	0	0	0	0	0	0	0	0	0	0	1	1	0	0
1	1	0	1	1	1	1	0	1	0	0	0	0	0	0	0	0	0	0	0	1	1	0	0
1	1	0	0	1	1	1	0	0	1	0	0	0	0	0	0	0	0	0	0	1	1	0	1
1	1	0	1	0	1	0	0	1	1	0	0	0	0	0	0	0	1	0	0	1	1	1	0
1	1	0	1	1	1	1	0	1	0	0	0	0	1	0	0	0	0	0	0	1	1	0	0
1	1	0	1	1	1	1	0	1	0	0	0	0	0	0	0	0	0	0	0	1	1	0	0
1	1	0	0	0	1	0	0	1	1	0	0	0	0	0	0	0	0	0	0	1	1	0	0
1	1	0	0	0	1	1	0	0	1	0	0	0	0	0	0	0	0	0	0	1	1	0	0
1	1	1	1	1	1	1	0	0	0	0	0	0	0	0	0	0	0	0	0	1	1	0	0
1	1	0	1	1	1	1	0	0	0	0	0	0	1	0	0	0	0	0	0	1	1	0	0
1	0	0	0	0	0	1	0	1	1	0	0	0	0	0	0	0	0	0	0	1	1	0	0
1	1	0	1	1	1	1	0	0	0	0	0	0	0	0	0	0	0	0	0	1	1	0	0
1	0	1	1	1	1	1	0	0	0	0	0	0	0	0	0	0	0	0	0	1	1	0	1
1	1	0	0	0	1	1	0	1	1	0	0	0	1	0	0	0	0	0	0	1	1	0	0
1	1	0	1	1	1	1	0	0	0	0	0	0	0	0	0	0	0	0	0	1	1	0	0
1	1	0	1	0	1	1	0	0	1	0	0	0	1	0	0	0	0	0	0	1	1	0	0
1	1	0	1	1	1	1	0	0	0	0	0	0	0	0	0	0	0	0	0	1	1	0	0
1	1	0	1	1	1	1	0	0	0	0	0	0	1	0	0	0	0	0	0	1	1	0	0
1	1	0	1	0	1	1	1	0	0	0	0	0	0	0	0	0	0	0	0	1	1	0	0
0	0	0	0	0	0	0	0	1	1	0	0	0	0	0	0	0	0	0	0	1	1	0	0
0	0	0	0	0	0	0	0	1	1	0	0	0	0	0	0	0	0	0	0	1	1	0	0
0	0	0	0	0	0	0	0	1	1	0	0	0	0	0	0	0	0	0	0	1	1	0	0
0	0	0	0	0	0	0	0	1	1	0	0	0	0	0	0	0	0	0	0	1	1	1	0
0	0	0	0	0	0	0	0	1	1	0	0	0	0	0	0	0	0	0	0	1	1	0	0
0	1	0	1	1	1	1	0	0	0	0	0	0	0	0	0	0	0	0	0	1	1	1	1
0	0	0	0	0	0	0	0	1	1	0	0	0	0	0	0	0	0	0	0	1	1	1	0
0	0	0	0	0	1	1	0	0	1	0	0	0	0	0	0	0	0	0	0	1	1	0	0
0	0	0	0	0	0	0	0	1	1	0	0	0	0	0	0	0	0	0	0	1	1	0	0
0	0	0	0	0	0	0	0	1	1	0	0	0	0	0	0	0	0	0	0	1	1	1	0
0	0	0	0	0	0	0	0	1	1	0	0	0	0	0	0	0	0	0	0	1	1	0	0
0	0	0	0	0	0	0	0	1	1	0	0	0	0	0	0	0	0	0	0	1	1	0	1
0	0	0	0	0	0	0	0	1	1	0	0	0	1	0	0	0	0	0	0	1	1	1	0
0	0	0	0	1	0	1	0	1	1	1	1	0	0	0	0	0	0	0	0	1	1	0	0
0	0	0	0	0	0	0	0	1	1	0	0	0	0	0	0	0	0	0	0	1	1	0	0
0	0	0	0	0	0	0	0	1	1	0	1	0	0	0	0	0	0	0	0	1	1	0	0
0	0	0	0	0	1	0	0	1	1	0	0	0	0	0	0	0	0	0	0	1	1	0	0
0	1	0	0	0	0	0	0	1	1	0	0	0	0	0	0	0	0	0	0	1	1	0	0
0	0	0	0	0	0	0	0	1	1	0	0	0	1	0	0	0	0	0	0	1	1	0	0
0	0	0	0	0	0	0	0	1	1	0	0	0	1	0	0	0	0	0	0	1	1	0	0
0	0	0	0	0	0	0	0	1	1	0	0	0	1	0	0	0	0	0	0	1	1	1	0
0	0	0	0	0	1	1	0	0	1	0	0	0	0	0	0	0	0	0	0	1	1	0	0
0	0	0	0	0	0	0	0	1	1	1	0	0	1	0	0	0	0	0	0	1	1	0	0
0	0	0	0	0	0	0	0	1	1	1	0	0	0	0	0	0	0	0	0	1	1	1	0
0	0	0	0	0	0	0	0	1	1	0	0	0	1	0	0	0	0	0	0	1	1	0	0
0	0	0	0	0	1	1	0	1	1	1	0	0	0	0	0	0	0	0	0	1	1	1	0
0	0	0	0	0	0	0	0	1	1	0	0	0	0	0	0	0	0	0	0	1	1	1	1
0	0	0	0	0	0	0	0	1	1	1	0	0	1	0	0	0	0	0	0	1	1	1	1
0	0	0	0	0	0	0	0	1	1	1	0	0	0	0	0	0	0	0	0	1	1	0	0
0	0	0	0	0	0	0	0	1	1	0	1	0	1	0	0	0	0	0	0	1	1	0	0
0	0	0	0	0	0	0	0	1	1	0	0	0	0	0	0	0	0	0	0	1	1	0	0
0	0	0	0	0	0	0	0	1	1	0	0	0	1	0	0	0	1	0	0	0	1	1	0
0	0	0	0	0	0	0	0	1	1	1	0	0	0	0	0	0	0	0	0	0	1	1	0
0	0	0	1	0	1	0	0	1	0	0	1	0	0	0	0	0	1	0	0	0	1	1	0
0	0	0	0	0	0	0	0	1	1	1	1	0	0	0	0	0	1	0	0	1	1	1	1
0	0	0	0	0	0	0	0	1	1	1	1	0	1	0	0	0	0	0	0	1	1	0	0
0	0	0	0	0	0	0	0	1	1	0	0	0	1	0	0	0	0	0	0	1	1	0	0
0	0	0	0	0	0	0	0	1	1	0	1	0	0	0	0	0	0	0	0	1	1	0	0
0	0	0	0	0	0	0	0	1	1	0	0	0	0	0	0	0	1	0	0	0	1	1	1
0	1	0	0	0	0	0	0	1	1	0	0	0	0	0	0	0	1	0	0	1	1	1	0
0	0	0	0	0	0	0	0	1	1	0	0	0	0	0	0	0	0	0	0	1	1	0	0
0	0	0	0	0	0	0	0	1	1	0	0	0	1	0	0	0	0	0	0	1	1	0	0
0	0	0	0	0	0	0	0	1	1	0	0	0	0	0	0	0	1	0	0	0	1	0	0
0	0	0	0	0	0	0	0	1	1	0	0	0	1	0	0	0	0	0	0	1	1	0	0
0	0	0	1	0	0	0	0	1	0	0	0	0	0	0	1	0	0	0	0	1	0	1	0
0	0	0	0	0	0	0	0	1	1	0	0	0	1	0	0	0	0	0	0	1	1	0	0
0	0	0	0	0	0	0	0	1	1	0	0	0	0	0	0	0	0	0	0	1	1	0	0
0	0	0	0	0	0	0	0	1	1	1	0	0	0	0	0	0	0	0	0	1	1	0	1
0	0	0	0	0	0	0	0	1	1	0	0	0	0	0	0	0	0	0	0	1	1	0	1
0	0	0	0	0	0	0	0	1	1	0	0	0	0	0	0	0	0	0	0	1	1	0	1
0	1	0	0	0	0	0	0	0	1	1	0	0	0	0	0	0	0	0	0	1	1	0	0
0	0	0	0	0	0	0	0	1	0	1	0	0	0	0	0	0	0	0	0	1	1	0	0
0	0	0	1	1	1	1	0	0	0	0	0	0	0	0	0	0	0	0	0	1	1	1	0
0	0	0	0	0	0	0	0	1	1	0	1	0	0	0	0	0	0	0	0	1	1	1	1
0	0	0	0	0	0	0	0	1	1	0	0	0	0	0	0	0	0	0	0	1	1	0	0
0	0	0	1	0	1	1	0	0	0	0	0	0	0	0	0	0	0	0	0	1	1	0	0
0	0	0	0	0	1	1	0	0	0	0	0	0	0	0	0	0	0	0	0	1	1	0	0
0	0	0	0	0	1	0	0	1	1	0	0	0	0	0	0	0	0	0	0	1	1	0	0
0	0	0	0	0	0	0	0	1	1	1	0	0	0	0	1	0	0	0	0	1	0	0	0
0	0	0	0	0	0	0	0	0	1	0	0	0	0	0	0	0	0	0	0	1	1	1	0
0	0	0	0	0	0	0	0	1	1	1	1	0	1	0	0	0	0	0	0	1	1	0	0
0	0	0	0	0	0	0	0	1	1	1	0	0	0	0	0	0	0	0	0	1	1	0	0
0	0	0	0	0	1	1	0	0	1	0	0	0	0	0	0	0	0	0	0	1	1	0	0
0	0	0	0	0	0	0	0	1	1	0	0	0	1	0	0	0	0	0	0	1	1	1	0
0	0	0	0	0	0	0	0	1	1	0	0	0	0	0	0	0	0	0	0	1	1	1	0
0	0	0	0	0	0	0	0	0	1	0	1	0	0	0	0	0	0	0	0	1	1	0	0
0	0	0	0	0	0	0	0	0	1	0	0	0	0	0	0	0	0	0	0	1	1	0	0
0	0	0	0	0	0	0	0	1	1	1	1	0	1	0	0	0	0	0	0	1	1	0	0
0	0	0	0	0	0	0	0	1	1	0	0	0	0	0	0	0	0	0	0	1	1	0	0
0	0	0	0	0	0	0	0	1	1	1	1	0	0	0	0	0	0	0	0	1	1	0	0
0	0	0	0	0	0	0	0	1	1	0	1	0	0	0	0	0	0	0	0	1	1	0	0
0	1	0	1	0	1	1	0	0	1	0	0	0	0	0	0	0	0	0	0	1	1	1	0
0	0	0	0	0	0	0	0	1	1	0	0	0	0	0	0	0	1	0	0	0	1	0	0
0	0	0	0	0	0	0	0	0	1	0	1	0	0	0	0	0	0	0	0	1	1	0	0
0	0	0	0	0	0	0	0	1	1	1	0	0	0	0	0	0	1	0	0	0	1	1	0
0	0	0	0	0	0	0	0	1	1	0	0	0	0	0	0	0	0	0	0	1	1	0	0
0	1	0	0	0	0	0	0	1	1	0	0	0	1	0	0	0	0	0	0	1	1	1	1
0	0	0	0	0	0	0	0	1	1	0	0	0	0	0	0	0	0	0	0	1	1	0	0
0	0	0	0	0	0	0	0	1	1	0	0	0	0	0	0	0	0	0	0	1	1	0	0
0	0	0	0	0	0	0	0	1	1	0	0	0	0	0	0	0	0	0	0	1	1	0	0
0	1	0	0	0	0	0	0	1	1	0	1	0	0	0	0	0	0	0	0	1	1	0	0
0	0	0	0	0	0	0	0	1	1	0	0	0	0	0	0	0	0	0	0	1	1	0	0
0	0	0	0	0	0	0	0	1	1	0	0	0	0	0	0	0	0	0	0	1	1	1	0
0	0	0	0	0	0	0	0	1	1	1	0	0	0	0	0	0	1	1	0	1	1	0	0
0	0	0	0	0	0	0	0	1	1	1	0	0	0	0	0	0	0	0	0	1	1	1	0
0	0	0	0	0	0	0	0	1	1	0	0	0	0	0	0	0	0	0	0	1	1	0	0
0	0	0	0	0	0	0	0	1	1	1	0	0	0	0	0	0	0	0	0	1	1	1	0
0	0	0	0	0	0	0	0	1	1	1	0	0	0	0	0	0	1	0	0	1	1	1	0
0	0	0	0	0	0	0	0	1	1	1	1	0	0	0	0	0	0	0	0	1	1	0	0
0	0	0	0	0	0	0	0	1	1	0	0	0	0	0	0	0	0	0	0	1	1	0	0
0	1	0	0	0	0	0	0	1	1	0	0	0	0	0	0	0	1	0	0	0	1	0	0
0	0	0	0	0	0	0	0	1	1	0	0	0	0	0	0	0	1	0	0	0	1	1	1
0	0	0	0	0	0	0	0	1	1	0	0	0	0	0	0	0	0	0	0	1	1	0	0
0	1	0	1	1	0	0	0	1	0	0	0	0	0	0	0	0	0	0	0	1	1	1	1
0	0	0	0	0	0	0	0	1	1	0	0	0	0	0	0	0	0	0	0	1	1	0	0
0	0	0	1	0	1	1	0	1	1	0	1	0	0	0	0	0	0	0	0	1	1	1	1
0	0	0	1	0	1	1	0	0	1	0	0	0	0	0	0	0	0	0	0	1	1	1	0
0	0	0	0	0	0	0	0	1	1	0	0	0	0	0	0	0	0	0	0	1	1	0	0
0	0	0	0	0	0	0	0	1	1	0	0	0	0	0	0	0	1	0	0	0	1	0	0
0	0	0	0	0	0	0	0	1	1	0	0	0	0	0	0	0	0	0	0	1	1	0	0
0	0	0	0	0	0	0	0	1	1	0	0	0	1	0	0	0	0	0	0	1	1	0	0
0	0	0	0	0	0	0	0	1	1	1	1	0	1	0	0	0	0	0	0	1	1	0	0
0	0	0	0	0	1	0	0	1	1	0	0	0	0	0	0	0	1	0	0	0	1	1	1
0	0	0	0	0	0	0	0	1	1	0	0	0	0	0	0	0	0	0	0	1	1	0	0
0	0	0	0	0	0	0	0	1	1	0	0	0	0	0	0	0	0	0	0	1	1	1	0
0	0	0	0	0	0	0	0	1	1	0	0	0	0	0	0	0	0	0	0	1	1	1	1
0	0	0	0	0	0	0	0	1	1	1	0	0	0	0	0	0	0	0	0	1	1	0	0
0	0	0	0	0	0	0	0	1	1	0	0	0	0	0	0	0	1	0	0	0	1	0	0
0	1	0	0	0	1	1	0	1	1	0	0	0	0	0	0	0	0	0	0	1	1	0	0
0	1	0	1	1	1	1	0	1	0	0	0	0	0	0	0	0	0	0	0	1	1	0	0
0	0	0	0	0	1	1	0	1	1	0	0	0	0	0	0	0	0	0	0	1	1	0	0
0	0	0	0	0	0	0	0	1	1	0	0	0	0	0	0	0	0	0	0	1	1	1	0
0	1	0	0	0	0	0	0	1	1	0	0	0	0	0	0	0	0	0	0	1	1	1	0
0	0	0	0	0	1	1	0	1	1	0	0	0	0	0	0	0	0	0	0	1	1	0	0
0	0	0	0	0	0	0	0	1	1	0	0	0	1	0	0	0	0	0	0	1	1	0	0
0	0	0	0	0	0	0	0	1	1	0	0	0	0	0	0	0	0	0	0	1	1	1	0
0	0	0	0	0	0	0	0	0	1	0	0	0	0	0	0	0	0	0	0	1	1	1	0
0	0	0	0	0	0	0	0	0	1	1	0	0	0	0	0	0	0	0	0	1	1	0	0
0	0	0	0	0	1	0	0	0	1	0	0	0	0	0	0	0	0	0	0	1	0	0	0
0	0	0	0	0	0	0	0	1	1	0	0	0	0	0	0	0	0	0	0	1	1	0	0
0	0	0	0	0	0	0	0	1	1	0	0	0	0	0	0	0	0	0	0	1	1	1	0
0	0	0	0	0	0	0	0	1	1	0	0	0	0	0	0	0	0	0	0	1	1	1	0
0	0	0	0	0	0	0	0	0	1	0	0	0	0	0	0	0	0	0	0	1	1	1	0
0	0	0	0	0	1	0	0	1	1	0	0	0	0	0	0	0	0	0	0	1	1	0	0
0	0	0	0	0	1	0	0	1	1	0	0	0	0	0	0	0	0	0	0	1	1	0	0
0	0	0	0	0	0	0	0	1	1	0	0	0	0	0	0	0	0	0	0	1	1	0	0
0	0	0	0	0	1	1	0	0	1	0	0	0	0	0	0	0	0	0	0	1	1	0	0
0	0	0	0	0	0	0	0	0	1	0	0	0	0	0	0	0	0	0	0	1	1	0	0
0	0	0	0	0	0	0	0	0	1	0	0	0	0	0	0	0	0	0	0	1	1	0	0
0	0	0	0	0	0	1	0	1	1	0	0	0	0	0	0	0	0	0	0	1	1	0	0
0	0	0	0	0	1	1	0	1	1	0	0	0	0	0	0	0	0	0	0	1	1	0	0
0	0	0	0	0	0	0	0	1	1	0	0	0	1	0	0	0	0	0	0	1	1	0	0
0	0	0	0	0	0	0	0	1	1	0	0	0	1	0	0	0	0	0	0	1	1	0	0
0	0	0	0	0	0	0	0	1	1	0	0	0	1	0	0	0	0	0	0	1	1	0	0
0	0	0	0	0	0	0	0	0	1	0	0	0	0	0	0	0	0	0	0	1	1	0	0
0	0	0	0	0	1	1	0	1	1	0	0	0	0	0	0	0	0	0	0	1	1	0	0
0	1	0	0	0	1	1	0	1	1	0	0	0	0	0	0	0	0	0	0	1	1	0	0
0	0	0	0	0	1	1	0	1	1	0	0	0	0	0	0	0	0	0	0	1	1	0	1
0	0	0	0	0	1	1	0	1	1	0	0	0	0	0	0	0	0	0	0	1	1	0	0
0	0	0	0	0	0	0	0	1	1	0	0	0	0	0	0	0	0	0	0	1	1	0	1
0	0	0	0	0	1	1	0	1	1	0	0	0	0	0	0	0	0	0	0	1	1	0	0
0	0	0	0	0	1	1	0	1	1	0	0	0	0	0	0	0	0	0	0	1	1	1	0
0	0	0	0	0	0	0	0	1	1	0	0	0	0	0	0	0	0	0	0	1	1	0	0
0	0	0	0	0	0	0	0	1	1	0	0	0	0	0	0	0	0	0	0	1	1	0	0
0	0	0	0	0	1	1	0	0	1	0	0	0	0	0	0	0	0	0	0	1	1	0	0
0	0	0	0	0	0	0	0	1	1	1	0	0	0	0	0	0	0	0	0	1	1	0	0
0	0	0	0	0	0	0	0	1	1	0	0	0	0	0	0	0	1	0	0	0	1	0	0
0	0	0	0	0	0	0	0	1	1	0	0	0	0	0	0	0	0	0	0	1	1	1	0
0	0	0	0	0	0	0	0	1	1	1	0	0	0	0	0	0	0	0	0	1	1	1	0
0	0	0	0	0	0	0	0	1	1	0	0	0	0	0	0	0	1	0	0	0	1	0	0
0	0	0	0	0	0	0	0	1	1	0	0	0	0	0	0	0	0	0	0	1	1	0	0
0	0	0	0	0	0	0	0	1	1	0	0	0	0	0	0	0	0	0	0	1	1	1	0
0	0	0	0	0	0	0	0	1	1	0	0	0	0	0	1	1	1	0	0	0	0	0	1
0	0	0	0	0	0	0	0	1	1	0	0	0	0	0	0	0	1	0	0	0	1	1	1
0	0	0	0	0	0	0	0	1	1	0	0	0	0	0	0	0	1	0	0	0	1	1	1
0	0	0	0	0	0	0	0	1	1	0	0	0	0	0	0	0	0	0	0	1	1	1	0
0	0	0	0	0	0	0	0	1	1	0	0	0	0	0	0	0	0	0	0	1	1	0	0
0	0	0	0	0	0	0	0	1	1	0	0	0	0	0	0	0	0	0	0	1	1	1	1
0	0	0	0	0	0	0	0	1	1	0	0	0	0	0	0	0	0	0	0	1	1	1	0
0	0	0	0	0	0	0	0	0	1	0	0	0	0	0	0	0	0	0	0	1	1	0	0
0	0	0	0	0	0	0	0	1	1	0	0	0	1	0	0	0	0	0	0	1	1	0	0
0	0	0	0	0	0	0	0	1	1	0	0	0	0	0	0	0	0	0	0	1	1	0	0
0	0	0	0	0	1	0	0	0	1	0	0	0	0	0	0	0	0	0	0	1	1	0	0
0	0	0	0	0	1	0	0	0	1	0	0	0	0	0	1	0	0	0	0	1	0	1	0
0	0	0	0	0	1	0	0	0	1	0	0	0	0	0	0	0	0	0	0	1	1	0	0
0	0	0	0	0	0	0	0	1	1	0	0	0	0	0	0	0	0	0	0	1	1	0	0
0	0	0	0	0	0	0	0	1	1	0	0	0	0	0	0	0	0	0	0	1	1	1	1
0	0	0	0	0	0	0	0	1	1	0	0	0	0	0	0	0	1	0	0	0	1	0	0
0	0	0	0	0	0	0	0	1	1	0	0	0	0	0	0	0	0	0	0	1	1	0	0
0	0	0	0	0	0	0	0	1	1	0	0	0	0	0	0	0	1	0	0	1	1	0	0
0	0	0	0	0	0	0	0	0	1	0	0	0	0	0	0	0	1	0	0	0	1	0	0
0	0	0	0	0	0	0	0	1	1	0	0	0	0	0	0	0	0	0	0	1	1	0	0
0	0	0	0	0	0	0	0	1	1	0	0	1	1	0	1	1	1	1	0	0	0	0	0
0	0	0	0	0	1	0	0	0	1	0	0	0	0	0	0	0	1	0	0	0	1	0	0
0	0	0	0	0	0	0	0	1	1	0	0	1	1	0	0	0	1	0	0	1	1	0	0
0	0	0	0	0	0	0	0	1	1	0	0	0	0	0	0	0	1	1	0	0	1	1	0
0	1	0	0	0	0	0	0	1	1	0	0	0	0	0	0	0	0	0	0	1	1	0	0
0	0	0	0	0	0	0	0	1	1	0	0	1	1	0	1	1	1	1	1	0	0	0	0
0	0	0	0	0	0	0	0	1	1	0	0	0	0	0	0	0	1	1	0	1	1	0	0
0	0	0	0	0	0	0	0	1	1	0	0	0	0	0	0	0	0	0	0	1	1	0	0
0	1	0	0	0	0	0	0	1	1	0	0	1	1	0	1	1	1	1	0	0	0	0	0
0	0	0	0	0	0	0	0	1	1	0	0	0	0	0	0	0	0	0	0	1	1	0	0
0	0	0	0	0	0	0	0	1	1	0	0	1	1	0	1	1	1	1	1	0	0	0	0
0	0	0	0	0	1	0	0	0	1	0	0	0	1	0	0	0	1	0	0	1	1	1	1
0	0	0	0	0	0	0	0	1	1	0	0	1	1	0	1	1	1	1	1	0	0	0	0
0	0	0	0	0	0	0	0	1	1	0	0	0	0	0	0	0	0	0	0	1	1	1	1
0	0	0	0	0	0	0	0	1	1	0	0	0	0	0	0	0	0	0	0	1	1	0	0
0	0	0	0	0	0	0	0	1	1	0	0	0	0	0	1	0	0	0	0	1	0	0	0
0	0	0	0	0	0	0	0	1	1	0	0	1	1	1	1	1	1	1	0	1	0	0	0
0	0	0	0	0	0	0	0	1	1	0	0	0	0	0	0	0	0	0	0	1	1	1	0
0	0	0	0	0	0	0	0	1	1	1	0	0	0	0	0	0	0	0	0	1	1	1	0
0	0	0	0	0	0	0	0	1	1	0	0	0	0	0	0	0	0	0	0	1	1	1	0
0	0	0	0	0	0	0	0	0	1	0	0	0	0	0	0	0	0	0	0	1	1	1	0
0	0	0	0	0	0	0	0	0	1	0	0	0	0	0	0	0	0	0	0	1	1	0	0
0	0	0	0	0	0	0	0	0	1	0	0	0	0	0	0	0	0	0	0	1	1	1	0
0	0	0	0	0	1	0	0	0	1	1	1	0	1	0	1	0	0	0	0	1	0	1	0
0	0	0	0	0	0	0	0	1	1	0	0	0	0	0	0	0	0	0	0	1	1	1	0
0	0	0	0	0	0	0	0	1	1	0	0	0	1	0	0	0	0	0	0	1	1	0	0
0	0	0	0	0	1	0	0	0	1	0	0	0	0	0	0	0	0	0	0	1	1	0	0
0	0	0	0	0	0	0	0	1	1	0	0	0	0	0	0	0	0	0	0	1	1	0	0
0	1	0	0	0	0	0	0	1	1	1	0	0	0	0	0	0	0	0	0	1	1	1	0
0	0	0	0	0	0	0	0	1	1	1	0	0	0	0	0	0	0	0	0	1	1	0	0
0	0	0	0	0	1	0	0	0	1	0	0	0	0	0	0	0	0	0	0	1	1	0	0
0	0	0	0	0	0	0	0	1	1	0	0	0	0	0	0	0	0	0	0	1	1	1	0
0	0	0	0	0	0	0	0	1	1	0	0	0	0	0	0	0	1	0	0	0	1	1	1
0	0	0	0	0	0	0	0	1	1	0	0	0	0	0	0	0	0	0	0	1	1	1	0
0	0	0	0	0	0	0	0	1	1	0	0	0	0	0	1	1	0	0	0	1	0	0	0
0	1	0	0	0	0	0	0	1	1	0	0	0	0	0	1	0	1	0	0	0	0	0	0
0	0	0	0	0	0	0	0	1	1	0	0	0	0	0	0	0	0	0	0	0	1	1	0
0	0	0	0	0	0	0	0	1	1	0	0	0	0	0	0	0	0	0	0	1	1	0	0
0	0	0	0	0	0	0	0	1	1	0	0	0	0	0	0	0	0	0	0	1	1	1	1
0	0	0	0	0	0	0	0	1	1	0	0	0	0	0	0	0	0	0	0	1	1	1	1
0	0	0	0	0	0	0	0	1	1	0	0	0	0	0	1	0	0	0	0	1	0	0	0
0	0	0	0	0	0	0	0	1	1	0	0	0	0	0	1	1	0	0	0	1	0	0	0
0	0	0	0	0	0	0	0	1	1	0	0	0	0	0	0	0	0	0	0	1	1	1	0
0	0	0	0	0	0	0	0	1	1	0	0	0	0	0	0	0	0	0	0	1	1	0	0
0	0	0	0	0	0	0	0	1	1	0	0	0	0	0	0	0	0	0	0	1	1	1	0
0	0	0	0	0	0	0	0	1	1	0	1	0	0	0	0	0	0	0	0	1	1	1	0
0	0	0	0	0	0	0	0	1	1	0	0	0	0	0	0	0	0	0	0	1	1	0	0
0	0	0	0	0	0	0	0	1	1	0	0	0	0	0	0	0	0	0	0	1	1	1	0
0	0	0	0	0	0	0	0	1	1	0	0	0	0	0	0	0	0	0	0	1	1	0	0
0	1	0	0	0	0	0	0	1	1	0	0	0	0	0	0	0	0	0	0	1	1	1	0
0	0	0	0	0	0	0	0	1	1	0	0	0	0	0	1	0	0	0	0	1	0	0	0
0	0	0	0	0	0	0	0	1	1	0	0	0	0	0	0	0	0	0	0	1	1	0	0
0	0	0	0	0	0	0	0	1	1	0	0	0	0	0	0	0	0	0	0	1	1	1	0
0	0	0	0	0	0	0	0	1	1	0	0	0	0	0	0	0	1	0	0	0	1	0	0
0	0	0	0	0	0	0	0	1	1	0	0	0	0	0	0	0	1	0	0	1	1	1	0
0	0	0	0	0	0	0	0	0	1	1	0	0	1	0	0	0	0	0	0	1	1	0	0
0	0	0	0	0	0	0	0	1	1	0	0	0	0	0	0	0	0	0	0	1	1	0	0
0	0	0	0	0	0	0	0	1	1	0	0	0	0	0	0	0	0	0	0	1	1	0	0
0	0	0	0	0	0	0	0	1	1	0	0	0	0	0	0	0	1	0	0	1	1	1	1
0	0	0	0	0	0	0	0	1	1	1	0	0	0	0	0	0	1	0	0	0	1	1	0
0	0	0	0	0	0	0	0	1	1	0	0	0	0	0	0	0	0	0	0	1	1	1	0
0	0	0	0	0	0	0	0	1	1	0	0	0	0	0	0	0	0	0	0	1	1	0	0
0	1	0	0	0	0	0	0	1	1	0	0	0	0	0	0	0	0	0	0	1	1	0	0
0	0	0	0	0	0	0	0	1	1	1	0	0	0	0	0	0	0	0	0	1	1	1	1
0	1	0	0	0	0	0	0	1	1	0	0	0	0	0	0	0	0	0	0	1	1	0	0
0	1	0	0	0	0	0	0	1	1	0	0	0	0	0	0	0	0	0	0	1	1	0	0
0	0	0	0	0	0	0	0	1	1	0	0	0	0	0	1	0	0	0	0	1	0	1	1
0	0	0	0	0	1	1	0	0	1	0	0	0	0	0	0	0	0	0	0	1	1	0	0
0	0	0	0	0	0	0	0	1	1	0	0	0	0	0	0	0	0	0	0	1	1	0	0
0	0	0	0	0	0	0	0	1	1	1	1	0	0	0	0	0	1	0	0	0	1	1	0
0	0	0	0	0	0	0	0	1	1	0	0	0	0	0	0	0	1	0	0	1	1	1	0
0	0	0	0	0	0	0	0	1	1	0	0	0	1	0	0	0	0	0	0	1	1	0	0
0	1	0	0	0	0	0	0	1	1	0	0	0	0	0	0	1	0	0	0	0	1	0	1
0	0	0	0	0	0	0	0	1	1	0	0	0	0	0	0	0	1	0	0	0	1	1	0
0	0	0	0	0	0	0	0	1	1	0	0	0	0	0	0	0	0	0	0	1	1	0	0
0	0	0	0	0	0	0	0	1	1	0	0	0	0	0	0	0	0	0	0	1	1	0	0
0	0	0	0	0	0	0	0	1	1	0	0	0	0	0	0	0	1	0	0	1	1	0	0
0	0	0	0	0	0	0	0	1	1	0	0	0	0	0	0	0	1	0	0	1	1	0	0
												0	0	0	0	0	1	0	0	0	1	0	0
												0	0	0	0	0	1	0	0	1	1	1	1
												0	0	0	0	0	0	0	0	1	0	1	0
												0	0	0	0	0	0	0	0	1	1	0	0
												0	0	0	0	0	0	0	0	1	1	0	0
												0	0	0	0	0	0	0	0	1	1	0	0
												0	0	0	1	0	0	0	0	1	0	1	0
												0	0	0	0	0	0	0	0	1	1	0	0
												0	0	0	0	0	1	0	0	0	1	1	1
												0	0	0	0	0	0	0	0	1	1	0	0
												0	0	0	0	0	0	0	0	1	1	1	0
												0	0	0	0	0	0	0	0	1	1	0	0
												0	0	0	0	0	0	0	0	1	1	1	0
												0	0	0	0	0	1	0	0	1	1	1	0
												0	0	0	0	0	0	0	0	1	1	0	0
												0	0	0	0	0	0	0	0	1	1	0	0
												0	0	0	0	0	1	0	0	1	1	1	1
												0	0	0	0	0	0	0	0	1	1	0	0
												0	0	0	0	0	0	0	0	1	1	0	0
												0	0	0	0	0	0	0	0	1	1	0	0
												0	0	0	0	0	0	0	0	1	1	0	0
												0	0	0	0	0	0	0	0	1	1	0	0
												0	0	0	0	0	0	0	0	1	1	0	0
												0	0	0	0	0	0	0	0	1	1	0	0
												0	0	0	0	0	0	0	0	1	1	0	0
												0	1	0	0	0	0	0	0	1	1	0	0
												0	0	0	0	0	0	0	0	1	1	0	0
												0	0	0	0	0	1	0	0	0	1	1	1
												0	0	0	0	0	0	0	0	1	1	1	0
												0	0	0	0	0	1	0	0	1	1	1	0
												0	0	0	0	0	0	0	0	1	1	0	0
												1	1	1	1	1	1	1	0	1	0	0	0
												0	0	0	0	0	0	0	0	1	1	0	0
												0	0	0	0	0	0	0	0	1	1	1	1
												0	0	0	0	0	0	0	0	1	1	1	1
												0	0	0	0	0	0	0	0	1	1	0	0
												0	0	0	0	0	0	0	0	1	1	1	0
												0	0	0	0	0	0	0	0	1	1	0	0
												0	0	0	0	0	0	0	0	1	1	1	0
												0	0	0	0	0	0	0	0	1	1	0	0
												0	1	0	0	0	1	1	0	0	1	0	0
												0	1	0	0	0	0	0	0	1	1	0	0
												0	0	0	0	0	0	0	0	1	1	0	0
												0	0	0	0	0	0	0	0	1	1	0	0
												0	0	0	0	0	0	0	0	1	1	0	0
												0	0	0	0	0	0	0	0	1	1	0	0
												0	0	0	0	0	0	0	0	1	1	0	0
												0	0	0	0	0	0	0	0	1	1	1	0
												0	0	0	1	0	1	0	0	0	0	1	0
												0	0	0	0	0	0	0	0	1	1	1	0
												0	0	0	0	0	0	0	0	1	1	1	0
												0	0	0	1	1	1	1	0	0	0	0	0
												0	0	0	0	0	0	0	0	1	1	0	0
												0	0	0	0	0	0	0	0	1	1	0	0
												0	0	0	0	0	0	0	0	1	1	0	0
												0	0	0	1	1	1	1	0	0	0	0	0
												0	0	0	1	1	1	1	0	0	0	0	0
												0	0	0	0	0	0	0	0	1	1	0	0
												0	0	0	0	0	0	0	0	1	1	1	1
												0	0	0	1	1	1	1	0	1	0	0	0
												0	0	0	0	0	0	0	0	1	1	0	0
												0	0	0	0	0	0	0	0	1	1	0	0
												0	0	0	0	0	0	0	0	0	1	0	0
												0	0	0	0	0	1	0	0	1	1	1	0
												0	0	0	0	0	1	0	0	0	1	1	1
												0	0	0	0	0	0	0	0	1	1	1	0
												0	0	0	0	0	0	0	0	1	1	0	0
												0	0	0	0	0	0	0	0	1	1	0	0
												0	0	0	0	0	0	0	0	1	1	1	0
												0	0	0	0	0	0	0	0	1	1	0	0
												0	0	0	0	0	0	0	0	1	1	0	0
												0	0	0	0	0	0	0	0	1	1	1	0
												1	0	1	0	0	0	0	0	1	1	0	0
												1	1	0	0	0	1	0	0	0	1	1	1
												1	1	0	0	0	1	0	0	0	1	1	1
												1	1	0	1	0	0	0	0	1	0	1	0
												1	1	0	0	0	0	0	0	1	1	0	0
												1	1	0	1	1	1	1	0	0	0	0	0
												1	1	0	1	1	1	1	0	0	0	0	0
												1	1	0	1	1	1	1	0	0	0	0	0
												1	1	0	1	1	1	1	1	0	0	0	0
												1	1	0	1	1	1	1	1	0	0	0	0
												1	1	1	1	1	1	1	0	1	0	0	0
												1	1	1	1	1	1	1	0	1	0	0	0
												1	1	0	1	1	1	1	0	0	0	0	0
												1	1	0	1	1	1	1	1	0	0	0	1

## Sheet: Table 3, Supplementary table 13
Ground_truth	LGNet_predicting status	LGNet_predicting score	Unassisted_Pathologist A confidence_score	Assisted_Pathologist A confidence_score	Pathologist A_modified fusion	Human_machine_fusion (No:0,Yes:1) for Pathologist A	Unassisted_Pathologist B confidence_score	Assisted_Pathologist B confidence_score	Pathologist B_modified fusion	Human_machine_fusion (No:0,Yes:1) for Pathologist B
0	0	0.0209001	2	2	0.32	0	1	1	0.2	0
0	0	0.151535	4	3	0.284533	1	1	1	0.2	0
0	0	0.0784442	1	1	0.2	0	1	1	0.2	0
0	0	0.0318826	2	2	0.32	0	1	1	0.2	0
0	0	0.0332125	1	1	0.2	0	3	3	0.146818	1
0	0	0.00262177	2	2	0.32	0	3	2	0.32	0
0	0	0.182832	1	1	0.2	0	2	2	0.32	0
0	0	0.175158	2	2	0.32	0	1	1	0.2	0
0	0	0.020075	1	1	0.2	0	1	1	0.2	0
1	1	0.754358	4	4	0.68	0	5	5	0.8	0
0	0	0.043136	1	1	0.2	0	1	1	0.2	0
0	0	0.0046235	1	1	0.2	0	2	1	0.2	0
0	0	0.00150235	2	2	0.32	0	3	2	0.0111261	1
1	1	0.434222	2	3	0.639481	1	5	5	0.8	0
0	0	2.5576e-05	1	1	0.2	0	1	1	0.2	0
0	0	0.0040072	2	2	0.32	0	2	1	0.2	0
0	0	0.0216573	1	1	0.2	0	1	1	0.2	0
0	0	0.104419	4	3	0.329414	1	3	2	0.235982	1
1	1	0.670362	2	3	0.725195	1	3	3	0.673908	1
0	1	0.337215	1	1	0.2	0	2	3	0.483109	1
0	0	0.129637	1	1	0.2	0	2	1	0.2	0
0	0	0.0260946	3	3	0.125508	1	3	3	0.125508	1
1	1	0.448505	3	3	0.56	0	5	5	0.8	0
0	0	0.145812	1	1	0.2	0	2	1	0.2	0
1	0	0.269631	4	4	0.68	0	3	3	0.504776	1
0	0	0.0095667	2	2	0.32	0	2	1	0.2	0
1	1	0.360921	2	3	0.8	0	5	5	0.8	0
0	0	0.0132611	2	1	0.2	0	2	1	0.2	0
0	0	0.0328976	1	1	0.2	0	1	1	0.2	0
0	0	3.4983e-05	1	1	0.2	0	1	1	0.2	0
0	0	0.0368629	3	2	0.32	0	3	2	0.131041	1
0	0	0.0420816	1	1	0.2	0	2	2	0.32	0
0	0	0.0504911	1	1	0.2	0	1	1	0.2	0
0	0	0.151131	1	1	0.2	0	1	1	0.2	0
0	0	0.0713429	2	1	0.2	0	2	1	0.2	0
0	0	0.062677	2	2	0.32	0	3	3	0.214513	1
0	0	0.0517228	1	1	0.2	0	3	3	0.192267	1
0	0	0.0510548	3	3	0.190817	1	4	4	0.273714	1
0	0	0.263124	3	1	0.2	0	2	1	0.2	0
0	0	0.194409	3	3	0.44	0	4	4	0.502431	1
0	0	0.0161667	1	1	0.2	0	1	1	0.2	0
0	0	0.0302262	3	3	0.138207	1	3	2	0.115499	1
0	0	0.197383	1	1	0.2	0	2	1	0.2	0
0	0	0.0639261	2	2	0.32	0	3	3	0.216885	1
0	0	0.0128837	1	1	0.2	0	2	2	0.32	0
0	0	0.0227597	1	1	0.2	0	2	1	0.2	0
0	0	0.0149589	2	2	0.32	0	2	1	0.0580285	1
0	0	0.0716388	4	2	0.32	0	2	1	0.153432	1
0	0	0.203623	1	1	0.2	0	1	1	0.2	0
0	0	0.0542445	1	1	0.2	0	2	1	0.2	0
0	0	0.120629	1	1	0.2	0	1	1	0.2	0
0	0	0.136788	3	2	0.32	0	3	3	0.321063	1
0	0	0.0170312	2	2	0.32	0	3	3	0.0935778	1
0	0	0.0424624	1	1	0.2	0	3	3	0.171014	1
0	0	0.0235937	3	2	0.32	0	2	1	0.2	0
0	0	0.0317194	1	1	0.2	0	2	1	0.2	0
0	0	0.0223515	1	1	0.2	0	2	1	0.2	0
0	0	0.0649597	1	1	0.2	0	1	1	0.2	0
0	0	0.0243841	1	1	0.2	0	2	1	0.2	0
0	0	0.00741488	1	1	0.2	0	1	1	0.2	0
1	1	0.466398	3	4	0.68	0	4	5	0.8	0
0	0	0.0855049	4	3	0.298575	1	3	3	0.253717	1
0	0	0.105056	1	1	0.2	0	2	1	0.2	0
0	0	0.0114417	3	3	0.44	0	2	1	0.2	0
0	0	0.00682364	1	1	0.2	0	1	1	0.2	0
0	0	0.19151	1	1	0.2	0	1	1	0.2	0
0	0	0.0204509	1	1	0.2	0	1	1	0.2	0
0	0	0.0242317	1	1	0.2	0	1	1	0.2	0

## Sheet: Figure 3
Ground_truth	predicting status	LGNet_confidence_score	Unassisted_Pathologist 1 confidence_score	Unassisted_Pathologist 1	Assisted_Pathologist 1 confidence_score	Assisted_Pathologist 1	Unassisted_Pathologist 2 confidence_score	Unassisted_Pathologist 2	Assisted_Pathologist 2 confidence_scoreAssisted_Pathologist 2		Unassisted_Pathologist 3 confidence_score	Unassisted_Pathologist 3	Assisted_Pathologist 3 confidence_score	Assisted_Pathologist 3	Unassisted_Pathologist 4 confidence_score	Unassisted_Pathologist 4	Assisted_Pathologist 4 confidence_score	Assisted_Pathologist 4	Unassisted_Pathologist 5 confidence_score	Unassisted_Pathologist 5	Assisted_Pathologist 5 confidence_score	Assisted_Pathologist 5	Unassisted_Pathologist 6 confidence_score	Unassisted_Pathologist 6	Assisted_Pathologist 6 confidence_score	Assisted_Pathologist 6	Unassisted_Pathologist 7 confidence_score	Unassisted_Pathologist 7	Assisted_Pathologist 7 confidence_score	Assisted_Pathologist 7	Unassisted_Pathologist 8 confidence_score	Unassisted_Pathologist 8	Assisted_Pathologist 8 confidence_score	Assisted_Pathologist 8
0	0	0.272557	1	0	1	0	1	0	1	0	2	0	2	0	1	0	1	0	1	0	1	0	2	0	2	0	1	1	1	0	1	0	1	0
1	0	0.223153	2	0	2	0	4	1	3	0	1	0	1	0	2	0	2	0	3	1	3	1	3	0	3	0	2	0	2	0	2	0	2	0
1	1	0.675372	4	1	4	1	2	0	3	1	4	1	4	1	3	1	4	1	2	0	3	1	4	1	4	1	3	1	4	1	4	1	4	1
1	1	0.494223	3	0	4	1	5	1	5	1	3	1	3	1	3	0	3	1	4	1	5	1	3	1	3	1	3	1	4	1	3	0	3	1
1	0	0.277607	2	0	2	0	2	0	2	0	4	1	4	1	2	0	2	0	2	0	2	0	3	1	3	1	2	0	2	0	2	0	2	0
1	1	0.811515	4	1	4	1	2	0	2	0	4	1	5	1	5	1	5	1	3	0	3	1	4	1	4	1	3	1	4	1	4	1	4	1
1	1	0.443443	4	1	4	1	3	1	3	1	4	1	4	1	3	0	3	0	2	0	2	0	3	1	3	1	3	0	3	1	4	1	4	1
1	1	0.760899	5	1	5	1	2	0	3	1	4	1	5	1	3	1	4	1	3	1	4	1	4	1	5	1	4	1	4	1	4	1	4	1
1	0	0.260874	2	0	2	0	4	1	3	1	2	0	2	0	2	0	2	0	3	1	3	1	3	1	3	1	3	0	3	0	2	0	2	0
1	1	0.510683	4	1	4	1	5	1	5	1	3	0	3	1	3	1	4	1	3	1	5	1	3	0	3	1	3	1	4	1	3	1	3	1
1	1	0.541405	4	1	4	1	2	0	3	0	3	0	3	1	3	0	3	1	2	0	2	0	3	0	3	1	3	1	3	1	3	0	3	1
1	1	0.638453	5	1	5	1	5	1	5	1	4	1	4	1	5	1	5	1	4	1	5	1	4	1	4	1	4	1	4	1	4	1	4	1
1	1	0.468646	2	0	3	1	5	1	5	1	4	1	4	1	2	0	3	1	3	1	4	1	3	0	4	1	3	0	3	1	3	0	3	1
1	1	0.73306	4	1	4	1	3	1	3	1	4	1	4	1	4	1	4	1	4	1	5	1	3	1	3	1	3	1	4	1	4	1	4	1
1	1	0.700999	2	0	5	1	5	1	5	1	4	1	4	1	3	0	3	1	5	1	5	1	5	1	5	1	4	1	4	1	4	1	5	1
1	1	0.396856	2	0	2	0	1	0	1	0	2	0	2	0	2	0	2	0	2	0	3	0	3	0	3	0	2	0	3	0	2	0	2	0
1	1	0.546568	3	0	5	1	5	1	5	1	3	0	3	1	3	0	3	1	3	1	4	1	3	1	3	1	3	1	4	1	3	1	4	1
1	0	0.278726	2	0	2	0	2	0	2	0	4	1	4	1	2	0	2	0	2	0	2	0	3	0	3	0	2	0	3	0	4	1	4	1
1	1	0.74298	2	0	5	1	3	1	3	1	4	1	4	1	2	0	3	1	3	0	3	1	4	1	4	1	3	0	3	1	4	1	5	1
1	1	0.547389	4	1	4	1	5	1	5	1	4	1	4	1	4	1	4	1	3	1	3	1	5	1	5	1	4	1	4	1	4	1	4	1
1	1	0.900258	4	1	4	1	5	1	5	1	3	1	4	1	5	1	5	1	3	1	5	1	3	1	4	1	3	1	4	1	4	1	5	1
1	1	0.710203	3	1	4	1	4	1	4	1	4	1	4	1	3	1	4	1	3	0	3	1	4	1	4	1	3	1	4	1	4	1	4	1
1	1	0.822169	5	1	5	1	5	1	5	1	3	0	3	1	5	1	5	1	3	1	4	1	3	1	3	1	4	1	4	1	4	1	5	1
1	1	0.457629	1	0	1	0	4	1	4	1	4	1	4	1	1	0	1	0	3	0	3	0	3	0	3	1	2	0	3	0	3	1	3	1
1	1	0.660805	4	1	4	1	4	1	4	1	4	1	4	1	3	1	4	1	3	0	3	1	3	1	3	1	3	1	3	1	4	1	4	1
1	1	0.816706	5	1	5	1	4	1	4	1	4	1	4	1	3	0	5	1	3	1	4	1	3	1	4	1	3	1	4	1	4	1	5	1
1	1	0.779119	4	1	4	1	4	1	4	1	4	1	4	1	5	1	3	1	3	1	4	1	4	1	4	1	4	1	4	1	4	1	5	1
1	0	0.251076	2	0	2	0	4	1	4	1	4	1	4	1	2	0	2	0	3	1	3	0	3	0	3	0	2	0	2	0	3	0	3	0
1	1	0.57406	2	0	4	1	1	0	3	0	2	0	2	0	3	0	4	1	2	0	3	1	3	1	3	1	3	0	3	1	2	0	2	0
1	1	0.623515	2	0	4	1	3	0	3	1	4	1	4	1	3	1	4	1	2	0	3	1	4	1	4	1	3	1	3	1	4	1	5	1
1	1	0.393105	4	1	4	1	3	1	3	1	4	1	4	1	2	0	3	0	2	0	3	0	3	1	3	1	3	0	3	0	3	1	3	1
1	1	0.845955	4	1	4	1	4	1	4	1	4	1	4	1	5	1	5	1	3	0	3	1	4	1	4	1	3	1	4	1	4	1	5	1
1	1	0.638514	4	1	4	1	3	1	3	1	4	1	4	1	4	1	4	1	2	0	3	1	4	1	4	1	3	1	3	1	4	1	5	1
1	1	0.613077	2	0	2	0	2	0	3	1	3	0	3	1	4	1	4	1	3	1	4	1	4	1	4	1	3	0	3	1	4	1	4	1
1	1	0.679335	2	0	3	0	3	1	3	1	3	1	3	1	2	0	3	0	3	0	3	1	3	0	3	1	3	1	3	1	3	0	3	1
1	1	0.788313	4	1	4	1	2	0	3	1	4	1	4	1	3	1	3	1	3	0	3	0	4	1	4	1	4	1	4	1	4	1	4	1
1	1	0.52404	3	0	3	1	3	1	3	1	4	1	4	1	3	0	3	1	2	0	2	0	3	1	3	1	3	0	3	1	4	1	4	1
1	1	0.502761	1	0	3	0	1	0	3	1	2	0	2	0	1	0	3	0	2	0	3	1	3	1	3	1	3	0	3	0	3	1	3	1
1	1	0.360666	2	0	2	0	2	0	3	1	3	0	3	0	2	0	2	0	2	0	3	1	3	0	3	0	3	0	3	1	2	0	2	0
1	1	0.374684	1	0	1	0	2	0	3	1	4	1	4	1	1	0	1	0	3	0	3	0	3	1	3	1	2	0	2	0	3	0	3	1
1	1	0.816865	2	0	3	0	3	1	3	1	4	1	4	1	2	0	3	0	3	1	4	1	4	1	4	1	4	1	4	1	4	1	5	1
1	0	0.224396	1	0	1	0	1	0	1	0	2	0	2	0	1	0	1	0	2	0	2	0	3	0	3	0	2	0	2	0	3	0	3	0
1	1	0.806903	4	1	4	1	3	1	3	1	4	1	4	1	4	1	4	1	3	1	5	1	3	1	3	1	3	1	3	1	4	1	5	1
1	0	0.305272	2	0	2	0	2	0	2	0	4	1	4	1	2	0	2	0	2	0	1	0	3	0	3	0	2	0	3	0	3	1	3	1
1	1	0.611197	4	1	4	1	2	0	3	1	3	0	4	1	3	1	4	1	2	0	3	1	3	0	3	0	3	0	3	1	3	0	3	1
1	1	0.5378	4	1	4	1	3	1	3	1	4	1	4	1	3	1	4	1	3	1	3	1	4	1	4	1	3	1	3	1	4	1	5	1
1	1	0.650364	5	1	5	1	3	1	3	1	3	1	3	1	5	1	5	1	3	0	3	1	3	1	3	1	3	1	3	1	3	1	4	1
1	1	0.426008	2	0	2	0	2	0	3	1	4	1	4	1	2	0	2	0	3	0	3	0	3	1	3	1	2	0	3	0	4	1	4	1
1	1	0.696659	4	1	4	1	2	0	3	1	4	1	4	1	4	1	4	1	3	0	3	1	4	1	4	1	3	1	3	1	4	1	5	1
1	1	0.715881	5	1	5	1	5	1	5	1	4	1	4	1	5	1	5	1	4	1	5	1	4	1	4	1	4	1	4	1	4	1	4	1
0	0	0.0379211	2	0	2	0	1	0	1	0	2	0	2	0	2	0	2	0	2	0	2	0	1	0	1	0	1	0	1	0	1	0	1	0
0	0	0.207257	1	0	1	0	3	0	3	0	2	0	2	0	2	0	1	0	1	0	1	0	3	0	2	0	1	0	1	0	2	0	2	0
0	0	0.0311665	1	0	1	0	3	0	3	0	2	0	2	0	2	0	1	0	2	0	1	0	1	0	1	0	3	0	3	0	1	0	1	0
0	0	0.152207	1	0	1	0	1	0	1	0	2	0	2	0	2	0	1	0	2	0	1	0	3	0	2	0	1	0	1	0	2	0	2	0
0	0	0.0599314	1	0	1	0	1	0	1	0	2	0	2	0	2	0	1	0	1	0	1	0	2	0	2	0	1	0	1	0	1	0	1	0
0	1	0.713581	4	1	4	1	2	0	2	0	4	1	4	1	4	1	4	1	3	0	3	0	3	0	3	0	2	0	3	0	4	1	4	1
0	0	0.0128679	2	0	2	0	1	0	1	0	2	0	2	0	2	0	2	0	1	0	1	0	2	0	2	0	1	0	1	0	1	0	1	0
0	0	0.176491	2	0	2	0	2	0	2	0	3	0	3	0	2	0	2	0	3	0	2	0	3	0	2	0	2	0	1	0	2	0	2	0
0	0	0.037204	2	0	2	0	1	0	1	0	2	0	2	0	2	0	2	0	2	0	2	0	1	0	1	0	1	0	1	0	2	0	2	0
0	0	0.252752	2	0	2	0	1	0	1	0	1	0	1	0	2	0	2	0	1	0	1	0	3	0	2	0	1	0	1	0	3	0	2	0
0	0	0.0400031	1	0	1	0	3	0	3	0	2	0	2	0	1	0	1	0	1	0	1	0	3	0	2	0	2	0	2	0	2	0	2	0
0	0	0.0931269	2	0	2	0	1	0	1	0	2	0	2	0	3	0	2	0	1	0	1	0	2	0	2	0	1	0	1	0	1	0	1	0
0	0	0.0781167	1	0	1	0	1	0	1	0	2	0	2	0	1	0	1	0	1	0	1	0	3	0	1	0	1	0	1	0	1	0	1	0
0	0	0.160479	2	0	2	0	1	0	1	0	2	0	2	0	3	0	2	0	2	0	2	0	3	0	1	0	1	0	1	0	3	0	2	0
0	0	0.0124348	1	0	1	0	1	0	1	0	1	0	1	0	1	0	1	0	2	0	2	0	2	0	1	0	1	0	1	0	1	0	1	0
0	0	0.16607	2	0	2	0	1	0	1	0	2	0	2	0	3	0	2	0	2	0	2	0	1	0	1	0	1	0	1	0	3	0	1	0
0	0	0.0604969	2	0	2	0	1	0	1	0	1	0	1	0	2	0	2	0	2	0	2	0	1	0	1	0	1	0	1	0	1	0	1	0
0	1	0.323641	1	0	1	0	3	0	3	1	2	0	2	0	1	0	1	0	1	0	1	0	2	0	2	0	2	0	3	0	2	0	2	0
0	0	0.0914258	1	0	1	0	3	0	3	0	2	0	2	0	2	0	1	0	2	0	1	0	3	0	2	0	1	0	1	0	1	0	1	0
0	0	0.012425	1	0	1	0	1	0	1	0	1	0	1	0	2	0	1	0	2	0	1	0	3	0	2	0	1	0	1	0	1	0	1	0
0	0	0.0325885	1	0	1	0	2	0	2	0	2	0	2	0	1	0	1	0	1	0	1	0	2	0	2	0	1	0	1	0	2	0	2	0
0	0	0.178446	4	1	2	0	2	0	2	0	3	0	2	0	4	1	2	0	3	0	2	0	3	0	2	0	1	0	1	0	2	0	1	0
0	0	0.0866117	2	0	2	0	1	0	1	0	2	0	1	0	3	0	2	0	1	0	1	0	3	0	3	0	1	0	1	0	1	0	1	0
0	0	0.0938643	1	0	1	0	1	0	1	0	2	0	2	0	1	0	1	0	1	0	1	0	2	0	2	0	1	0	1	0	2	0	2	0
0	0	0.208855	2	0	2	0	1	0	1	0	2	0	1	0	3	0	2	0	1	0	1	0	2	0	2	0	1	0	1	0	3	0	1	0
0	0	0.202064	2	0	2	0	1	0	1	0	2	0	2	0	3	0	2	0	3	0	2	0	1	0	1	0	1	0	1	0	2	0	2	0
0	0	0.160339	2	0	2	0	1	0	1	0	1	0	1	0	2	0	2	0	2	0	2	0	1	0	1	0	1	0	1	0	1	0	1	0
0	0	0.288997	1	0	1	0	3	0	3	0	2	0	1	0	1	0	1	0	1	0	1	0	3	0	2	0	1	0	1	0	3	0	1	0
0	0	0.035608	1	0	1	0	2	0	2	0	2	0	1	0	1	0	1	0	1	0	1	0	2	0	1	0	2	0	2	0	1	0	1	0
0	0	0.0835896	2	0	2	0	1	0	1	0	2	0	1	0	2	0	2	0	3	0	1	0	1	0	1	0	1	0	1	0	1	0	1	0
0	0	0.0253836	2	0	2	0	2	0	2	0	2	0	1	0	2	0	2	0	1	0	2	0	2	0	2	0	2	0	2	0	2	0	2	0
0	0	0.173608	2	0	2	0	1	0	1	0	1	0	1	0	3	0	2	0	2	0	2	0	1	0	1	0	1	0	1	0	1	0	1	0
0	0	0.0379503	2	0	2	0	1	0	1	0	2	0	1	0	2	0	2	0	1	0	2	0	3	0	2	0	1	0	1	0	2	0	1	0
0	0	0.099236	2	0	2	0	2	0	2	0	3	1	3	0	2	0	2	0	3	0	3	0	3	0	2	0	2	0	2	0	3	1	3	0
0	0	0.0399536	2	0	2	0	1	0	1	0	2	0	2	0	3	0	2	0	2	0	2	0	2	0	1	0	1	0	1	0	2	0	2	0
0	0	0.251563	2	0	2	0	1	0	1	0	2	0	2	0	3	0	2	0	1	0	1	0	3	0	1	0	1	0	1	0	3	0	2	0
0	0	0.0496824	2	0	2	0	1	0	1	0	1	0	1	0	2	0	2	0	2	0	2	0	2	0	1	0	1	0	1	0	1	0	1	0
0	0	0.0546141	2	0	2	0	1	0	1	0	2	0	2	0	2	0	2	0	1	0	1	0	3	0	1	0	1	0	1	0	1	0	1	0
0	0	0.0309774	2	0	2	0	1	0	1	0	2	0	2	0	2	0	2	0	1	0	1	0	3	0	2	0	1	0	1	0	2	0	2	0
0	1	0.583363	1	0	1	0	2	0	2	0	2	0	3	0	1	0	1	0	3	1	4	1	3	1	3	1	1	0	3	0	3	1	3	1
0	0	0.309074	1	0	1	0	1	0	1	0	2	0	2	0	1	0	1	0	3	0	2	0	2	0	2	0	1	0	1	0	2	0	2	0
0	0	0.225319	2	0	2	0	1	0	1	0	2	0	2	0	2	0	2	0	3	0	2	0	2	0	2	0	1	0	1	0	3	0	2	0
0	0	0.264797	1	0	1	0	2	0	2	0	2	0	2	0	3	0	1	0	1	0	1	0	3	0	3	0	2	0	2	0	3	0	1	0
0	0	0.167191	1	0	1	0	1	0	1	0	2	0	2	0	1	0	1	0	1	0	1	0	2	0	2	0	1	0	1	0	3	1	2	0
0	0	0.152963	2	0	2	0	1	0	1	0	3	1	3	0	3	0	2	0	2	0	2	0	3	0	2	0	1	0	1	0	3	0	3	0
0	0	0.0828243	1	0	1	0	1	0	1	0	2	0	2	0	1	0	1	0	1	0	1	0	3	0	2	0	1	0	1	0	2	0	1	0
0	0	0.146242	2	0	2	0	2	0	2	0	2	0	1	0	2	0	2	0	3	0	3	0	2	0	2	0	2	0	2	0	1	0	1	0
0	0	0.0702471	2	0	2	0	1	0	1	0	2	0	1	0	2	0	2	0	2	0	2	0	2	0	2	0	1	0	1	0	1	0	1	0
0	0	0.118475	1	0	1	0	2	0	2	0	2	0	1	0	1	0	1	0	1	0	1	0	3	0	2	0	2	0	2	0	2	0	2	0
0	0	0.146049	1	0	1	0	1	0	1	0	2	0	1	0	1	0	1	0	1	0	1	0	2	0	2	0	1	0	1	0	1	0	1	0
0	1	0.322907	2	0	2	0	2	0	3	1	2	0	3	0	2	0	2	0	2	0	3	0	1	0	1	0	2	0	3	0	3	0	2	0
0	0	0.0245714	1	0	1	0	1	0	1	0	2	0	2	0	1	0	1	0	2	0	2	0	2	0	1	0	1	0	1	0	1	0	1	0
0	0	0.0523475	1	0	1	0	1	0	1	0	4	1	4	1	1	0	1	0	1	0	1	0	2	0	2	0	1	0	1	0	4	1	4	1
0	0	0.17007	1	0	1	0	1	0	1	0	2	0	2	0	3	0	1	0	1	0	1	0	1	0	1	0	1	0	1	0	1	0	1	0
0	0	0.0835653	1	0	1	0	3	0	3	0	2	0	2	0	1	0	1	0	1	0	1	0	3	0	2	0	1	0	1	0	2	0	2	0
0	0	0.0950903	2	0	2	0	4	1	4	1	3	1	3	0	2	0	2	0	1	0	1	0	3	0	3	0	3	0	2	0	3	1	3	0
0	0	0.0452557	2	0	2	0	2	0	2	0	3	0	2	0	2	0	2	0	1	0	1	0	3	0	3	0	2	0	1	0	2	0	1	0
0	0	0.0192805	2	0	2	0	2	0	2	0	2	0	1	0	2	0	2	0	3	0	2	0	2	0	2	0	2	0	2	0	3	0	2	0
0	0	0.131513	1	0	1	0	2	0	2	0	2	0	1	0	3	0	1	0	1	0	1	0	2	0	2	0	2	0	2	0	1	0	1	0
0	0	0.0184198	1	0	1	0	1	0	1	0	2	0	1	0	1	0	1	0	2	0	1	0	2	0	2	0	1	0	1	0	2	0	1	0
0	0	0.0323609	1	0	1	0	1	0	1	0	2	0	1	0	1	0	1	0	1	0	1	0	1	0	1	0	1	0	1	0	1	0	1	0
0	0	0.0811726	1	0	1	0	1	0	1	0	2	0	1	0	3	0	1	0	1	0	1	0	1	0	1	0	1	0	1	0	3	0	1	0
0	0	0.0966921	1	0	1	0	3	0	3	0	3	0	2	0	1	0	1	0	2	0	2	0	3	0	2	0	1	0	1	0	2	0	2	0
0	0	0.196649	1	0	1	0	1	0	1	0	2	0	2	0	3	0	1	0	1	0	1	0	2	0	2	0	1	0	1	0	2	0	2	0
0	0	0.0797736	1	0	1	0	1	0	1	0	2	0	1	0	1	0	1	0	1	0	1	0	1	0	1	0	1	0	1	0	1	0	1	0
0	0	0.05152	1	0	1	0	1	0	1	0	2	0	1	0	1	0	1	0	1	0	1	0	3	0	1	0	1	0	1	0	3	0	2	0
0	0	0.29859	1	0	1	0	1	0	1	0	2	0	2	0	2	0	1	0	2	0	2	0	3	0	1	0	1	0	1	0	3	0	2	0
0	0	0.0132876	1	0	1	0	1	0	1	0	2	0	1	0	1	0	1	0	1	0	1	0	3	0	1	0	1	0	1	0	1	0	1	0
0	0	0.00415883	1	0	1	0	1	0	1	0	2	0	1	0	1	0	1	0	2	0	1	0	1	0	1	0	1	0	1	0	1	0	1	0
0	0	0.132917	1	0	1	0	1	0	1	0	2	0	2	0	2	0	1	0	1	0	1	0	3	0	1	0	1	0	1	0	1	0	1	0
0	0	0.0478581	1	0	1	0	1	0	1	0	2	0	1	0	1	0	1	0	1	0	1	0	1	0	1	0	1	0	1	0	2	0	2	0
0	1	0.456554	2	0	2	0	2	0	3	1	3	0	3	1	2	0	2	0	3	0	3	0	3	1	3	1	2	0	3	0	3	0	3	1
0	0	0.22211	2	0	2	0	1	0	1	0	2	0	2	0	2	0	2	0	2	0	2	0	1	0	1	0	1	0	1	0	3	0	2	0
0	0	0.0589357	2	0	2	0	1	0	1	0	2	0	1	0	2	0	2	0	2	0	1	0	3	0	1	0	1	0	1	0	1	0	1	0
0	0	0.0208465	1	0	1	0	1	0	1	0	2	0	1	0	1	0	1	0	2	0	1	0	3	0	1	0	1	0	1	0	2	0	1	0
0	0	0.0282641	1	0	1	0	1	0	1	0	2	0	1	0	1	0	1	0	2	0	1	0	3	0	1	0	1	0	1	0	1	0	1	0
0	1	0.349968	1	0	1	0	1	0	1	0	2	0	2	0	3	0	3	0	2	0	3	0	2	0	2	0	1	0	1	0	3	0	2	0
0	0	0.0393147	1	0	1	0	1	0	1	0	2	0	2	0	2	0	1	0	2	0	1	0	2	0	2	0	1	0	1	0	1	0	1	0
0	0	0.0317858	1	0	1	0	2	0	2	0	2	0	1	0	1	0	1	0	1	0	1	0	3	0	2	0	2	0	2	0	1	0	1	0
0	0	0.0644099	1	0	1	0	1	0	1	0	2	0	2	0	2	0	1	0	2	0	1	0	2	0	2	0	1	0	1	0	2	0	2	0
0	1	0.353529	1	0	1	0	1	0	1	0	2	0	3	0	2	0	1	0	2	0	3	0	1	0	1	0	2	0	2	0	2	0	2	0
0	0	0.118718	1	0	1	0	1	0	1	0	2	0	2	0	2	0	1	0	2	0	1	0	2	0	2	0	2	0	2	0	2	0	2	0
0	0	0.0856702	1	0	1	0	1	0	1	0	2	0	1	0	2	0	1	0	2	0	1	0	3	0	1	0	1	0	1	0	1	0	1	0
0	0	0.081706	1	0	1	0	1	0	1	0	2	0	1	0	2	0	1	0	2	0	1	0	3	0	1	0	2	0	1	0	1	0	1	0
0	0	0.0555621	1	0	1	0	1	0	1	0	2	0	1	0	2	0	1	0	1	0	1	0	2	0	1	0	1	0	1	0	2	0	2	0
0	0	0.0847059	1	0	1	0	1	0	1	0	2	0	1	0	2	0	1	0	1	0	1	0	3	0	1	0	2	0	2	0	1	0	1	0
0	0	0.24594	1	0	1	0	1	0	1	0	2	0	2	0	3	0	1	0	1	0	1	0	2	0	1	0	2	0	2	0	2	0	2	0
0	0	0.281745	1	0	1	0	1	0	1	0	2	0	2	0	2	0	1	0	2	0	2	0	3	0	1	0	1	0	1	0	3	0	2	0
0	0	0.0632448	1	0	1	0	1	0	1	0	2	0	2	0	2	0	1	0	1	0	1	0	1	0	1	0	1	0	1	0	1	0	1	0
0	0	0.110623	4	1	2	0	2	0	2	0	2	0	2	0	4	1	2	0	1	0	2	0	2	0	2	0	2	0	2	0	1	0	1	0
0	1	0.330185	4	1	4	1	2	0	3	1	2	0	1	0	4	1	4	1	3	0	3	1	2	0	2	0	2	0	3	0	3	0	3	0
0	0	0.0622726	1	0	1	0	2	0	2	0	2	0	2	0	1	0	1	0	1	0	1	0	3	0	2	0	1	0	1	0	2	0	2	0
0	0	0.266305	1	0	1	0	1	0	1	0	1	0	1	0	1	0	1	0	2	0	1	0	2	0	2	0	1	0	1	0	1	0	1	0
0	1	0.357404	2	0	2	0	2	0	3	1	2	0	2	0	2	0	2	0	3	0	3	0	2	0	2	0	3	0	3	1	2	0	2	0
0	0	0.0164286	1	0	1	0	1	0	1	0	2	0	1	0	1	0	1	0	1	0	1	0	3	0	1	0	1	0	1	0	1	0	1	0
0	0	0.130102	4	1	4	1	1	0	1	0	2	0	1	0	4	1	4	1	1	0	1	0	3	0	1	0	1	0	1	0	2	0	1	0
0	0	0.301201	3	1	3	1	2	0	2	0	2	0	2	0	3	1	3	1	2	0	2	0	1	0	1	0	2	0	1	0	2	0	2	0
0	0	0.0911532	1	0	1	0	2	0	2	0	2	0	1	0	1	0	1	0	1	0	1	0	3	0	3	0	2	0	2	0	2	0	1	0
0	0	0.106447	1	0	1	0	1	0	1	0	2	0	2	0	1	0	1	0	1	0	1	0	2	0	2	0	1	0	1	0	3	0	2	0
0	0	0.0500107	1	0	1	0	3	0	3	0	2	0	1	0	1	0	1	0	1	0	1	0	2	0	2	0	3	0	3	0	1	0	1	0
0	0	0.235096	1	0	1	0	2	0	2	0	2	0	2	0	3	0	1	0	2	0	2	0	3	0	2	0	2	0	2	0	3	0	2	0
0	0	0.0296475	2	0	2	0	2	0	2	0	2	0	2	0	2	0	2	0	1	0	1	0	2	0	2	0	2	0	2	0	3	0	2	0
0	0	0.154042	1	0	1	0	1	0	1	0	2	0	1	0	1	0	1	0	1	0	1	0	3	0	1	0	1	0	1	0	2	0	1	0
0	0	0.11003	1	0	1	0	3	0	3	0	2	0	2	0	3	0	1	0	2	0	1	0	3	0	3	0	2	0	2	0	1	0	1	0
0	0	0.223756	1	0	1	0	1	0	1	0	1	0	1	0	3	0	1	0	1	0	1	0	3	0	2	0	1	0	1	0	1	0	1	0
0	0	0.0782982	1	0	1	0	2	0	2	0	2	0	2	0	3	0	1	0	1	0	1	0	3	0	2	0	2	0	2	0	3	0	2	0
0	0	0.0310193	1	0	1	0	1	0	1	0	2	0	2	0	3	0	1	0	2	0	2	0	2	0	1	0	1	0	1	0	1	0	1	0
0	0	0.151717	1	0	1	0	1	0	1	0	2	0	2	0	1	0	1	0	2	0	2	0	2	0	2	0	1	0	1	0	2	0	2	0
0	1	0.813538	2	0	2	0	3	1	3	1	3	0	3	1	2	0	2	0	3	0	3	1	3	0	3	1	3	0	3	0	3	1	3	1
0	1	0.456947	4	1	4	1	2	0	3	1	2	0	2	0	4	1	4	1	3	0	3	0	3	1	3	1	3	1	3	1	2	0	2	0
0	0	0.0880342	1	0	1	0	3	0	3	0	2	0	2	0	1	0	1	0	1	0	1	0	3	0	2	0	2	0	2	0	1	0	1	0
0	0	0.211598	1	0	1	0	2	0	2	0	2	0	2	0	1	0	1	0	1	0	1	0	2	0	2	0	2	0	2	0	2	0	2	0
0	1	0.349974	3	0	3	0	1	0	3	0	2	0	2	0	3	0	3	0	3	0	3	0	3	0	3	0	2	0	3	0	3	0	3	0
0	0	0.135658	2	0	2	0	2	0	2	0	2	0	2	0	2	0	2	0	2	0	2	0	3	0	2	0	2	0	2	0	1	0	1	0
0	0	0.0704186	1	0	1	0	1	0	1	0	2	0	1	0	1	0	1	0	1	0	1	0	1	0	1	0	1	0	1	0	2	0	2	0
0	0	0.0644423	2	0	2	0	1	0	1	0	2	0	1	0	2	0	2	0	1	0	1	0	2	0	1	0	1	0	1	0	1	0	1	0
0	0	0.0771435	2	0	2	0	1	0	1	0	2	0	1	0	2	0	2	0	2	0	2	0	2	0	1	0	1	0	1	0	2	0	1	0
0	0	0.045228	1	0	1	0	1	0	1	0	2	0	1	0	1	0	1	0	1	0	1	0	1	0	1	0	1	0	1	0	2	0	1	0
0	0	0.0018839	2	0	2	0	4	1	4	1	2	0	1	0	2	0	2	0	3	0	2	0	3	0	1	0	2	0	2	0	2	0	2	0
0	0	0.098497	1	0	1	0	3	0	3	0	2	0	2	0	1	0	1	0	1	0	1	0	3	0	2	0	3	0	3	0	1	0	1	0
0	0	0.0395139	1	0	1	0	2	0	2	0	2	0	2	0	2	0	1	0	1	0	1	0	2	0	2	0	2	0	2	0	2	0	2	0
0	0	0.215115	1	0	1	0	1	0	1	0	2	0	2	0	1	0	1	0	1	0	1	0	2	0	2	0	1	0	1	0	1	0	1	0
0	0	0.00589706	1	0	1	0	1	0	1	0	2	0	1	0	2	0	1	0	1	0	1	0	1	0	1	0	1	0	1	0	2	0	1	0
0	0	0.083415	3	0	2	0	2	0	2	0	2	0	1	0	3	0	2	0	2	0	2	0	2	0	2	0	2	0	2	0	1	0	1	0
0	0	0.0785251	2	0	2	0	1	0	1	0	2	0	1	0	2	0	2	0	1	0	1	0	3	0	2	0	1	0	1	0	1	0	1	0
0	0	0.0814079	1	0	1	0	2	0	2	0	2	0	2	0	1	0	1	0	1	0	1	0	2	0	2	0	2	0	2	0	2	0	2	0
0	0	0.021332	2	0	2	0	1	0	1	0	2	0	2	0	2	0	2	0	1	0	1	0	1	0	1	0	1	0	1	0	1	0	1	0
0	0	0.115317	2	0	2	0	1	0	1	0	2	0	2	0	2	0	2	0	2	0	2	0	2	0	1	0	1	0	1	0	2	0	2	0
0	0	0.171421	2	0	2	0	2	0	2	0	2	0	2	0	2	0	2	0	1	0	1	0	3	0	2	0	2	0	2	0	2	0	2	0
0	0	0.0907574	1	0	1	0	3	0	3	0	2	0	1	0	1	0	1	0	1	0	1	0	2	0	2	0	2	0	1	0	1	0	1	0
0	0	0.294289	1	0	1	0	3	0	3	0	2	0	2	0	1	0	1	0	3	0	2	0	3	0	2	0	2	0	2	0	3	0	1	0
0	0	0.155673	2	0	2	0	2	0	2	0	2	0	2	0	2	0	2	0	1	0	1	0	2	0	1	0	2	0	2	0	1	0	1	0
0	0	0.223957	5	1	3	0	2	0	2	0	2	0	2	0	5	1	3	0	2	0	1	0	2	0	2	0	2	0	2	0	2	0	2	0
0	0	0.17437	2	0	1	0	2	0	2	0	2	0	2	0	2	0	1	0	1	0	1	0	3	0	2	0	2	0	2	0	2	0	2	0
0	0	0.0860636	1	0	1	0	1	0	1	0	3	0	3	0	1	0	1	0	1	0	1	0	3	0	2	0	1	0	1	0	1	0	1	0
0	0	0.194422	1	0	1	0	2	0	2	0	2	0	2	0	1	0	1	0	2	0	2	0	2	0	2	0	2	0	2	0	2	0	2	0
0	1	0.53418	1	0	1	0	3	0	3	0	2	0	2	0	1	0	1	0	1	0	3	0	3	1	3	1	1	0	1	0	3	0	3	0
0	0	0.0279184	2	0	2	0	2	0	2	0	2	0	2	0	2	0	2	0	1	0	1	0	2	0	2	0	2	0	2	0	1	0	1	0
0	0	0.00563199	2	0	2	0	3	0	3	0	2	0	2	0	3	0	2	0	1	0	1	0	2	0	2	0	2	0	2	0	1	0	1	0
0	0	0.303596	2	0	2	0	2	0	2	0	2	0	2	0	3	0	2	0	2	0	1	0	3	0	2	0	2	0	2	0	2	0	2	0
0	0	0.155679	2	0	2	0	3	0	3	0	2	0	2	0	2	0	2	0	1	0	1	0	2	0	2	0	2	0	2	0	1	0	1	0
0	0	0.209583	2	0	2	0	2	0	2	0	2	0	2	0	2	0	2	0	2	0	1	0	3	0	1	0	2	0	2	0	2	0	1	0
0	0	0.125709	2	0	2	0	1	0	1	0	2	0	2	0	2	0	2	0	1	0	1	0	3	0	1	0	1	0	1	0	2	0	2	0
0	0	0.189226	1	0	1	0	1	0	1	0	2	0	2	0	1	0	1	0	1	0	1	0	1	0	1	0	1	0	1	0	2	0	2	0
0	0	0.0711733	2	0	2	0	1	0	1	0	2	0	1	0	2	0	2	0	1	0	1	0	2	0	2	0	1	0	1	0	1	0	1	0
0	0	0.0958757	3	0	2	0	2	0	2	0	2	0	2	0	3	0	2	0	2	0	2	0	2	0	1	0	2	0	2	0	2	0	2	0
0	0	0.0509513	2	0	2	0	1	0	1	0	2	0	2	0	2	0	2	0	1	0	1	0	1	0	1	0	1	0	1	0	2	0	2	0
0	0	0.157441	1	0	1	0	2	0	2	0	2	0	2	0	1	0	1	0	2	0	1	0	3	0	2	0	2	0	2	0	2	0	2	0
0	0	0.0256627	2	0	2	0	1	0	1	0	2	0	1	0	2	0	2	0	1	0	1	0	1	0	1	0	1	0	1	0	1	0	1	0
0	0	0.135663	1	0	1	0	3	0	3	0	2	0	2	0	1	0	1	0	2	0	1	0	3	0	2	0	1	0	1	0	1	0	1	0
0	0	0.00526123	2	0	2	0	3	0	3	0	2	0	1	0	2	0	2	0	1	0	1	0	2	0	1	0	1	0	1	0	1	0	1	0
0	0	0.122665	1	0	1	0	2	0	2	0	2	0	2	0	1	0	1	0	1	0	1	0	1	0	1	0	2	0	1	0	2	0	2	0
0	0	0.109418	1	0	1	0	3	0	3	0	2	0	2	0	1	0	1	0	1	0	1	0	2	0	2	0	1	0	1	0	1	0	1	0
0	0	0.0888942	3	0	1	0	1	0	1	0	2	0	2	0	3	0	1	0	2	0	2	0	3	0	1	0	1	0	1	0	1	0	1	0
0	0	0.0329283	2	0	2	0	1	0	1	0	2	0	1	0	2	0	2	0	1	0	1	0	2	0	1	0	2	0	1	0	2	0	1	0
0	0	0.29965	1	0	1	0	3	0	3	0	2	0	2	0	1	0	1	0	1	0	1	0	1	0	1	0	1	0	1	0	3	0	2	0
0	0	0.262013	1	0	1	0	3	0	3	0	2	0	2	0	1	0	1	0	1	0	1	0	3	0	2	0	1	0	1	0	2	0	2	0
0	0	0.0981173	2	0	2	0	1	0	1	0	2	0	2	0	2	0	2	0	1	0	1	0	1	0	1	0	2	0	1	0	1	0	1	0
0	0	0.030649	1	0	1	0	1	0	1	0	1	0	1	0	1	0	1	0	2	0	2	0	3	0	1	0	1	0	1	0	1	0	1	0
0	0	0.0934951	3	0	1	0	1	0	1	0	2	0	2	0	3	0	1	0	1	0	1	0	1	0	1	0	2	0	1	0	3	0	2	0
0	0	0.0864743	1	0	1	0	3	0	3	0	2	0	2	0	1	0	1	0	1	0	1	0	2	0	2	0	2	0	1	0	3	0	2	0
0	0	0.163131	3	1	3	1	1	0	1	0	2	0	2	0	3	1	3	1	1	0	1	0	3	0	2	0	2	0	1	0	3	0	2	0
0	0	0.0195304	1	0	1	0	1	0	1	0	2	0	1	0	1	0	1	0	2	0	2	0	2	0	2	0	1	0	1	0	1	0	1	0
0	0	0.0825787	1	0	1	0	2	0	2	0	2	0	1	0	2	0	1	0	1	0	1	0	2	0	2	0	1	0	1	0	2	0	2	0
0	0	0.0424842	1	0	1	0	3	0	3	0	2	0	2	0	1	0	1	0	1	0	1	0	2	0	2	0	2	0	1	0	1	0	1	0
0	0	0.0637658	1	0	1	0	2	0	2	0	2	0	2	0	3	0	1	0	1	0	1	0	3	0	3	0	1	0	1	0	1	0	1	0
0	0	0.0445176	1	0	1	0	3	0	3	0	2	0	1	0	3	0	1	0	2	0	2	0	2	0	2	0	2	0	1	0	2	0	1	0
0	0	0.0332618	1	0	1	0	3	0	3	0	2	0	2	0	3	0	1	0	1	0	1	0	2	0	2	0	1	0	1	0	1	0	1	0
0	0	0.144151	1	0	1	0	1	0	1	0	2	0	2	0	3	0	1	0	1	0	1	0	2	0	2	0	2	0	1	0	2	0	2	0
0	0	0.159737	1	0	1	0	1	0	1	0	2	0	2	0	1	0	1	0	1	0	1	0	2	0	2	0	2	0	1	0	2	0	2	0
0	0	0.169068	3	1	2	0	1	0	1	0	2	0	2	0	3	1	2	0	1	0	1	0	2	0	2	0	1	0	1	0	1	0	1	0
0	0	0.0446436	1	0	1	0	1	0	1	0	2	0	1	0	1	0	1	0	1	0	1	0	1	0	1	0	1	0	1	0	2	0	1	0
0	0	0.0191164	1	0	1	0	1	0	1	0	1	0	1	0	3	0	1	0	1	0	1	0	1	0	1	0	2	0	1	0	1	0	2	0
0	0	0.0534595	1	0	1	0	1	0	1	0	2	0	1	0	1	0	1	0	2	0	2	0	2	0	2	0	1	0	1	0	2	0	1	0
0	0	0.0827934	1	0	1	0	2	0	2	0	2	0	2	0	1	0	1	0	1	0	1	0	2	0	2	0	2	0	2	0	1	0	1	0
0	0	0.0575711	4	1	3	0	1	0	1	0	1	0	1	0	4	1	3	0	1	0	1	0	1	0	1	0	1	0	1	0	1	0	1	0
0	1	0.367696	1	0	1	0	3	0	3	0	2	0	2	0	1	0	1	0	1	0	3	0	2	0	2	0	1	0	1	0	2	0	2	0
0	0	0.20084	1	0	1	0	1	0	1	0	2	0	2	0	3	0	1	0	1	0	1	0	1	0	1	0	1	0	1	0	1	0	1	0
0	0	0.235541	1	0	1	0	3	0	3	0	2	0	2	0	1	0	1	0	1	0	1	0	2	0	2	0	1	0	1	0	1	0	1	0
0	0	0.291367	1	0	1	0	3	0	3	0	2	0	2	0	1	0	1	0	1	0	1	0	2	0	2	0	1	0	1	0	3	0	2	0
0	1	0.493894	2	0	2	0	1	0	3	1	2	0	2	0	2	0	2	0	3	0	3	1	2	0	2	0	3	0	3	1	2	0	2	0
0	0	0.0320046	1	0	1	0	2	0	2	0	2	0	2	0	1	0	1	0	3	0	1	0	3	0	2	0	2	0	2	0	1	0	1	0
0	0	0.249706	1	0	1	0	1	0	1	0	1	0	1	0	1	0	1	0	1	0	1	0	1	0	1	0	1	0	1	0	1	0	1	0
0	0	0.0719724	2	0	2	0	1	0	1	0	2	0	2	0	2	0	2	0	1	0	1	0	2	0	2	0	2	0	1	0	2	0	2	0
0	0	0.21028	1	0	1	0	1	0	1	0	2	0	2	0	3	0	1	0	2	0	2	0	2	0	2	0	1	0	1	0	3	0	2	0
0	0	0.0267941	1	0	1	0	1	0	1	0	2	0	2	0	1	0	1	0	1	0	1	0	2	0	2	0	2	0	1	0	1	0	1	0
0	0	0.0480876	1	0	1	0	1	0	1	0	1	0	1	0	3	0	1	0	1	0	1	0	1	0	1	0	1	0	1	0	1	0	1	0
0	0	0.0653019	1	0	1	0	1	0	1	0	1	0	1	0	1	0	1	0	2	0	1	0	1	0	1	0	1	0	1	0	1	0	1	0
0	0	0.109821	1	0	1	0	1	0	1	0	2	0	2	0	3	0	1	0	1	0	1	0	2	0	2	0	2	0	1	0	1	0	1	0
0	0	0.0965691	1	0	1	0	1	0	1	0	2	0	1	0	1	0	1	0	1	0	1	0	2	0	2	0	1	0	1	0	2	0	1	0
0	0	0.104684	1	0	1	0	1	0	1	0	2	0	2	0	3	0	1	0	1	0	1	0	2	0	1	0	1	0	1	0	1	0	1	0
0	0	0.11783	3	1	3	0	1	0	1	0	2	0	2	0	3	1	3	0	2	0	2	0	3	0	1	0	2	0	1	0	2	0	2	0
0	0	0.308041	4	1	2	0	1	0	1	0	1	0	1	0	4	1	2	0	2	0	2	0	2	0	2	0	1	0	1	0	1	0	1	0
0	0	0.15118	3	1	3	0	1	0	1	0	1	0	1	0	3	1	3	0	2	0	2	0	1	0	1	0	1	0	1	0	1	0	1	0
0	0	0.105155	5	1	4	1	1	0	1	0	1	0	1	0	5	1	4	1	1	0	1	0	2	0	2	0	2	0	1	0	1	0	1	0
0	0	0.0611535	4	1	4	1	1	0	1	0	2	0	2	0	4	1	4	1	2	0	2	0	1	0	1	0	1	0	1	0	2	0	2	0
0	0	0.0486255	1	0	1	0	2	0	2	0	2	0	2	0	1	0	1	0	1	0	1	0	2	0	2	0	2	0	2	0	3	0	2	0
0	0	0.030374	3	1	1	0	1	0	1	0	2	0	1	0	3	1	1	0	1	0	1	0	1	0	1	0	1	0	1	0	3	0	1	0
0	0	0.0310788	2	0	2	0	3	0	3	0	2	0	2	0	2	0	2	0	1	0	1	0	2	0	2	0	2	0	2	0	2	0	2	0
0	0	0.0441089	2	0	2	0	2	0	2	0	2	0	1	0	2	0	2	0	2	0	2	0	3	0	2	0	2	0	2	0	3	0	2	0
0	1	0.582757	3	1	3	1	1	0	3	0	2	0	2	0	3	1	3	1	1	0	1	0	1	0	1	0	2	0	3	0	2	0	2	0
0	0	0.0422312	3	0	2	0	1	0	1	0	2	0	2	0	3	0	2	0	1	0	1	0	2	0	2	0	1	0	1	0	1	0	1	0
0	0	0.115485	1	0	1	0	1	0	1	0	2	0	1	0	1	0	1	0	1	0	1	0	2	0	2	0	2	0	1	0	2	0	1	0
0	0	0.0195097	1	0	1	0	1	0	1	0	2	0	2	0	2	0	1	0	1	0	1	0	2	0	2	0	1	0	1	0	2	0	2	0
0	0	0.101193	1	0	1	0	3	0	3	0	2	0	1	0	2	0	1	0	2	0	1	0	2	0	2	0	2	0	1	0	2	0	1	0
0	0	0.103794	1	0	1	0	3	0	3	0	2	0	2	0	2	0	1	0	2	0	1	0	2	0	2	0	1	0	1	0	2	0	2	0
0	0	0.0648123	1	0	1	0	2	0	2	0	2	0	1	0	2	0	1	0	1	0	1	0	1	0	1	0	1	0	1	0	1	0	1	0
0	1	0.33627	2	0	4	1	3	0	3	1	2	0	2	0	2	0	4	1	2	0	3	0	2	0	2	0	2	0	3	0	2	0	2	0
0	0	0.282352	2	0	2	0	3	0	3	0	2	0	2	0	2	0	2	0	2	0	1	0	2	0	2	0	3	0	2	0	3	0	2	0
0	0	0.113271	2	0	2	0	3	0	3	0	2	0	2	0	2	0	2	0	2	0	1	0	2	0	2	0	1	0	1	0	1	0	1	0
0	0	0.145813	2	0	2	0	1	0	1	0	2	0	2	0	2	0	2	0	2	0	1	0	1	0	1	0	1	0	1	0	2	0	2	0
0	0	0.000571558	2	0	2	0	1	0	1	0	1	0	1	0	2	0	2	0	1	0	1	0	1	0	1	0	1	0	1	0	1	0	1	0
0	0	0.0679271	1	0	1	0	3	0	3	0	2	0	2	0	1	0	1	0	2	0	1	0	2	0	2	0	1	0	1	0	2	0	2	0
0	0	0.185539	1	0	1	0	3	0	3	0	2	0	2	0	3	0	1	0	2	0	1	0	2	0	2	0	1	0	1	0	3	0	2	0
0	0	0.134887	1	0	1	0	2	0	2	0	2	0	2	0	1	0	1	0	1	0	1	0	2	0	2	0	2	0	1	0	2	0	2	0
0	0	0.119028	1	0	1	0	3	0	3	0	2	0	2	0	3	0	1	0	1	0	1	0	2	0	2	0	1	0	1	0	2	0	2	0
0	0	0.176398	1	0	1	0	2	0	2	0	2	0	2	0	3	0	1	0	2	0	2	0	2	0	2	0	1	0	1	0	3	0	2	0
0	0	0.0977585	1	0	1	0	2	0	2	0	2	0	1	0	1	0	1	0	2	0	2	0	2	0	2	0	2	0	2	0	2	0	1	0
0	0	0.228793	1	0	1	0	3	0	3	0	2	0	1	0	3	0	1	0	1	0	1	0	3	0	2	0	1	0	1	0	2	0	1	0
0	0	0.159432	1	0	1	0	2	0	2	0	2	0	2	0	1	0	1	0	1	0	1	0	2	0	2	0	2	0	2	0	1	0	1	0
0	0	0.259682	3	0	2	0	2	0	2	0	2	0	2	0	3	0	2	0	2	0	2	0	2	0	2	0	2	0	2	0	3	0	2	0
0	1	0.375943	1	0	1	0	3	0	3	0	2	0	2	0	1	0	1	0	1	0	3	0	3	0	3	0	2	0	3	0	2	0	2	0
0	0	0.0931192	1	0	1	0	1	0	1	0	2	0	1	0	2	0	1	0	2	0	1	0	1	0	1	0	1	0	1	0	1	0	1	0
0	0	0.0746953	1	0	1	0	3	0	3	0	2	0	2	0	2	0	1	0	1	0	1	0	2	0	2	0	1	0	1	0	2	0	2	0
0	0	0.0279252	1	0	1	0	2	0	2	0	2	0	2	0	1	0	1	0	1	0	1	0	2	0	2	0	2	0	2	0	2	0	2	0
0	0	0.112969	1	0	1	0	3	0	3	0	2	0	2	0	2	0	1	0	2	0	1	0	2	0	2	0	2	0	2	0	3	0	2	0
0	0	0.0734577	3	0	1	0	2	0	2	0	2	0	1	0	3	0	1	0	2	0	2	0	2	0	2	0	2	0	2	0	3	0	1	0
0	0	0.169736	1	0	1	0	2	0	2	0	2	0	2	0	3	0	1	0	2	0	2	0	2	0	2	0	2	0	2	0	3	0	2	0
0	0	0.110604	1	0	1	0	2	0	2	0	2	0	2	0	1	0	1	0	2	0	1	0	1	0	1	0	2	0	2	0	2	0	2	0
0	0	0.150801	1	0	1	0	2	0	2	0	2	0	2	0	3	0	1	0	1	0	1	0	2	0	2	0	2	0	2	0	3	0	2	0
0	0	0.0191686	1	0	1	0	1	0	1	0	2	0	2	0	1	0	1	0	1	0	1	0	2	0	2	0	1	0	1	0	1	0	1	0
0	0	0.256519	1	0	1	0	1	0	1	0	2	0	2	0	3	0	1	0	2	0	2	0	1	0	1	0	1	0	1	0	3	0	2	0
0	0	0.276287	1	0	1	0	1	0	1	0	2	0	2	0	1	0	1	0	2	0	1	0	1	0	1	0	1	0	1	0	3	0	1	0
0	0	0.288128	2	0	2	0	3	0	3	0	2	0	2	0	2	0	2	0	2	0	1	0	2	0	2	0	3	0	3	0	3	0	2	0
0	1	0.371371	1	0	2	0	2	0	2	0	2	0	2	0	1	0	2	0	1	0	3	0	2	0	2	0	2	0	2	0	2	0	2	0
0	0	0.0665249	1	0	1	0	1	0	1	0	1	0	1	0	2	0	1	0	1	0	1	0	2	0	1	0	1	0	1	0	1	0	1	0
0	1	0.3825	1	0	1	0	1	0	2	0	2	0	2	0	3	0	2	0	1	0	1	0	1	0	1	0	1	0	2	0	2	0	2	0
0	1	0.505679	1	0	1	0	1	0	2	0	2	0	3	0	3	1	3	1	3	1	4	1	1	0	1	0	1	0	2	0	2	0	3	0
0	0	0.177223	1	0	1	0	3	1	3	1	2	0	2	0	1	0	1	0	3	0	2	0	3	0	3	0	3	0	3	1	3	0	2	0
0	0	0.0972612	1	0	1	0	1	0	1	0	3	0	3	0	3	0	1	0	2	0	2	0	2	0	2	0	1	0	1	0	3	0	3	0
0	0	0.153744	1	0	1	0	1	0	1	0	2	0	2	0	1	0	1	0	1	0	1	0	2	0	2	0	1	0	1	0	2	0	2	0
0	0	0.216267	3	1	3	1	1	0	1	0	1	0	1	0	3	1	3	1	1	0	1	0	2	0	2	0	1	0	1	0	1	0	1	0
0	0	0.061057	1	0	1	0	2	0	2	0	2	0	1	0	1	0	1	0	2	0	1	0	2	0	1	0	2	0	2	0	2	0	1	0
0	0	0.157874	2	0	2	0	1	0	1	0	2	0	2	0	2	0	2	0	1	0	1	0	3	0	2	0	1	0	1	0	3	0	2	0
0	1	0.386786	1	0	4	1	2	0	2	0	2	0	2	0	3	1	4	1	2	0	3	0	2	0	2	0	2	0	2	0	2	0	2	0
0	0	0.217013	1	0	1	0	2	0	2	0	2	0	2	0	1	0	1	0	2	0	1	0	3	0	2	0	2	0	2	0	3	0	2	0
0	0	0.238236	1	0	1	0	3	0	3	0	2	0	2	0	1	0	1	0	1	0	1	0	3	0	2	0	1	0	1	0	2	0	2	0
0	0	0.0282972	1	0	1	0	3	0	3	0	2	0	1	0	3	0	1	0	1	0	1	0	3	0	2	0	1	0	1	0	1	0	1	0
0	0	0.0675985	1	0	1	0	1	0	1	0	2	0	1	0	1	0	1	0	2	0	2	0	2	0	1	0	1	0	1	0	2	0	1	0
0	0	0.0481319	2	0	2	0	1	0	1	0	2	0	2	0	2	0	2	0	1	0	1	0	2	0	1	0	1	0	1	0	1	0	1	0

## Sheet: Supplementary Figure 1
Ground_truth	LGNet_confidence_score	Unassisted_Pathologist 1 confidence_score	Unassisted_Pathologist 1	Assisted_Pathologist 1 confidence_score	Assisted_Pathologist 1	Unassisted_Pathologist 2 confidence_score	Unassisted_Pathologist 2	Assisted_Pathologist 2 confidence_score	Assisted_Pathologist 2	Unassisted_Pathologist 3 confidence_score	Unassisted_Pathologist 3	Assisted_Pathologist 3 confidence_score	Assisted_Pathologist 3	Unassisted_Pathologist 4 confidence_score	Unassisted_Pathologist 4	Assisted_Pathologist 4 confidence_score	Assisted_Pathologist 4	Unassisted_Pathologist 5 confidence_score	Unassisted_Pathologist 5	Assisted_Pathologist 5 confidence_score	Assisted_Pathologist 5	Unassisted_Pathologist 6 confidence_score	Unassisted_Pathologist 6	Assisted_Pathologist 6 confidence_score	Assisted_Pathologist 6	Unassisted_Pathologist 7 confidence_score	Unassisted_Pathologist 7	Assisted_Pathologist 7 confidence_score	Assisted_Pathologist 7	Unassisted_Pathologist 8 confidence_score	Unassisted_Pathologist 8	Assisted_Pathologist 8 confidence_score	Assisted_Pathologist 8
0	0.365041	3	0	3	0	1	0	2	0	2	0	2	0	3	1	3	1	2	0	3	0	3	1	3	1	1	0	2	0	3	0	3	0
0	0.266497	2	0	2	0	2	0	2	0	2	0	2	0	2	0	2	0	2	0	2	0	3	0	3	0	1	0	1	0	1	0	1	0
0	0.428169	2	0	2	0	1	0	2	0	2	0	2	0	3	0	2	0	1	0	3	0	3	0	3	0	2	0	2	0	3	1	3	1
0	0.179412	1	0	1	0	1	0	1	0	2	0	2	0	1	0	1	0	1	0	1	0	2	0	2	0	1	0	1	0	1	0	1	0
0	0.60111	1	0	1	0	1	0	1	0	1	0	2	0	3	0	2	0	1	0	3	0	3	0	3	0	2	0	3	0	3	1	3	1
0	0.379158	2	0	2	0	1	0	2	0	2	0	2	0	3	0	2	0	2	0	3	1	3	1	3	1	1	0	1	0	2	0	2	0
0	0.336725	1	0	4	1	5	1	5	1	3	1	3	1	3	0	4	1	3	0	3	1	3	1	3	1	3	1	3	1	3	1	3	1
0	0.199821	1	0	1	0	2	0	2	0	3	1	3	0	2	0	1	0	1	0	1	0	2	0	2	0	2	0	2	0	3	0	2	0
0	0.0669013	1	0	1	0	1	0	1	0	3	0	3	0	1	0	1	0	3	0	2	0	3	0	2	0	1	0	1	0	1	0	1	0
0	0.297062	3	1	3	1	4	1	3	0	2	0	2	0	3	1	3	1	2	0	2	0	3	1	3	1	1	0	1	0	3	0	3	0
0	0.0459316	2	0	2	0	1	0	1	0	1	0	1	0	2	0	2	0	1	0	1	0	2	0	2	0	1	0	1	0	1	0	1	0
0	0.154078	1	0	1	0	2	0	2	0	1	0	1	0	1	0	1	0	2	0	2	0	3	0	2	0	2	0	2	0	2	0	2	0
0	0.0915867	1	0	1	0	2	0	2	0	1	0	1	0	3	0	1	0	2	0	2	0	3	0	2	0	2	0	2	0	1	0	1	0
0	0.36645	1	0	1	0	3	0	3	0	3	0	3	0	3	0	3	1	2	0	3	0	3	1	3	1	1	0	3	0	3	0	3	0
0	0.0485688	1	0	1	0	3	1	3	0	3	1	3	0	1	0	1	0	3	0	1	0	1	0	1	0	3	1	3	0	3	0	3	0
0	0.432048	1	0	1	0	2	0	2	0	2	0	2	0	3	0	3	1	1	0	3	1	3	0	3	0	2	0	2	0	3	0	2	0
0	0.0704975	1	0	1	0	4	1	4	1	3	1	3	0	1	0	1	0	3	0	3	0	3	0	3	0	3	1	3	1	2	0	2	0
0	0.242653	1	0	1	0	1	0	1	0	3	1	3	1	2	0	1	0	2	0	2	0	3	0	3	0	1	0	1	0	3	1	3	1
0	0.0261532	1	0	1	0	1	0	1	0	3	1	3	1	1	0	1	0	1	0	1	0	1	0	1	0	1	0	1	0	3	0	2	0
0	0.47483	3	0	3	1	2	0	2	0	3	0	3	0	3	0	3	1	2	0	3	1	3	1	3	1	2	0	2	0	3	1	3	1
0	0.00460814	1	0	1	0	2	0	2	0	2	0	1	0	1	0	1	0	1	0	1	0	2	0	2	0	2	0	2	0	1	0	1	0
0	0.107155	1	0	1	0	1	0	1	0	2	0	2	0	2	0	1	0	1	0	1	0	3	0	3	0	1	0	1	0	1	0	1	0
0	0.0989169	2	0	1	0	2	0	2	0	2	0	1	0	3	0	1	0	1	0	1	0	3	0	3	0	2	0	1	0	3	0	2	0
0	0.0329602	2	0	1	0	2	0	2	0	2	0	1	0	3	0	1	0	1	0	1	0	3	0	3	0	2	0	1	0	1	0	1	0
0	0.154882	3	0	3	0	5	1	5	1	3	1	3	1	3	0	3	0	3	1	2	0	3	0	3	0	3	0	1	0	3	1	3	1
0	0.355194	4	1	4	1	4	1	4	1	3	1	3	1	4	1	4	1	3	0	3	0	4	1	4	1	3	1	3	1	3	1	3	1
0	0.0168014	2	0	2	0	1	0	1	0	2	0	1	0	2	0	2	0	1	0	1	0	3	0	2	0	1	0	1	0	1	0	1	0
0	0.188488	1	0	1	0	2	0	2	0	2	0	2	0	3	0	1	0	2	0	2	0	2	0	2	0	2	0	1	0	3	0	2	0
0	0.0575647	1	0	1	0	2	0	2	0	2	0	1	0	2	0	1	0	2	0	2	0	2	0	2	0	2	0	1	0	1	0	1	0
0	0.0699414	1	0	1	0	1	0	1	0	2	0	2	0	1	0	1	0	2	0	2	0	2	0	2	0	1	0	1	0	2	0	1	0
0	0.332342	1	0	1	0	1	0	1	0	2	0	2	0	2	0	1	0	1	0	1	0	3	0	3	0	1	0	1	0	2	0	2	0
0	0.202843	1	0	1	0	1	0	1	0	2	0	2	0	2	0	1	0	1	0	1	0	2	0	2	0	1	0	1	0	3	0	1	0
0	0.219731	3	1	3	1	5	1	3	0	2	0	1	0	3	1	3	1	3	0	1	0	3	1	3	1	3	0	2	0	3	0	2	0
0	0.0515069	1	0	1	0	2	0	2	0	1	0	1	0	1	0	1	0	1	0	1	0	1	0	1	0	3	0	2	0	1	0	1	0
0	0.0864061	2	0	2	0	4	1	4	1	1	0	1	0	2	0	2	0	1	0	1	0	2	0	2	0	3	0	2	0	1	0	1	0
0	0.505663	1	0	1	0	1	0	1	0	1	0	1	0	3	0	3	1	1	0	3	0	3	0	3	0	1	0	2	0	2	0	2	0
0	0.246842	3	0	3	0	3	1	3	0	1	0	1	0	3	0	3	0	3	0	2	0	2	0	2	0	2	0	2	0	2	0	1	0
0	0.14433	1	0	1	0	2	0	2	0	1	0	1	0	1	0	1	0	1	0	1	0	2	0	2	0	2	0	2	0	2	0	2	0
0	0.0361386	2	0	2	0	2	0	2	0	1	0	1	0	2	0	2	0	2	0	2	0	2	0	2	0	3	0	2	0	1	0	1	0
0	0.119004	1	0	1	0	2	0	2	0	1	0	1	0	1	0	1	0	2	0	2	0	3	0	3	0	3	0	2	0	2	0	1	0
0	0.362282	2	0	2	0	3	1	3	1	1	0	1	0	2	0	2	0	2	0	2	0	2	0	2	0	2	0	3	0	2	0	2	0
0	0.0102601	2	0	2	0	1	0	1	0	1	0	1	0	2	0	2	0	1	0	1	0	1	0	1	0	1	0	1	0	1	0	1	0
0	0.133948	2	0	2	0	1	0	1	0	2	0	1	0	3	0	2	0	1	0	1	0	2	0	2	0	1	0	1	0	3	0	1	0
0	0.212453	1	0	1	0	2	0	2	0	2	0	2	0	3	0	1	0	2	0	2	0	1	0	1	0	2	0	2	0	3	0	2	0
0	0.330552	1	0	1	0	3	1	3	1	1	0	1	0	1	0	1	0	2	0	3	0	2	0	2	0	1	0	3	0	2	0	2	0
0	0.0736721	2	0	2	0	2	0	2	0	1	0	1	0	2	0	2	0	2	0	1	0	2	0	2	0	2	0	2	0	1	0	1	0
0	0.458656	1	0	1	0	2	0	3	1	2	0	3	0	1	0	1	0	1	0	2	0	3	0	3	0	2	0	2	0	3	0	3	0
0	0.252587	1	0	1	0	3	0	3	0	2	0	2	0	3	0	1	0	2	0	1	0	3	0	2	0	3	0	1	0	2	0	2	0
0	0.317984	2	0	2	0	1	0	3	0	2	0	2	0	3	1	3	1	1	0	2	0	2	0	2	0	2	0	2	0	3	0	2	0
0	0.0923253	1	0	1	0	1	0	1	0	2	0	1	0	2	0	1	0	1	0	1	0	2	0	2	0	1	0	1	0	1	0	1	0
0	0.0392749	1	0	1	0	1	0	1	0	1	0	1	0	2	0	1	0	2	0	1	0	2	0	2	0	1	0	1	0	1	0	1	0
0	0.0444544	1	0	1	0	1	0	1	0	1	0	1	0	1	0	1	0	2	0	1	0	2	0	2	0	1	0	1	0	1	0	1	0
0	0.165336	2	0	2	0	3	1	3	0	1	0	1	0	2	0	2	0	2	0	1	0	2	0	2	0	3	0	2	0	2	0	2	0
0	0.00281512	3	1	2	0	2	0	2	0	1	0	1	0	3	0	2	0	1	0	1	0	1	0	1	0	2	0	1	0	1	0	1	0
0	0.0577407	2	0	2	0	2	0	2	0	1	0	1	0	2	0	2	0	1	0	1	0	2	0	2	0	2	0	1	0	2	0	2	0
0	0.0807198	1	0	1	0	1	0	1	0	1	0	1	0	1	0	1	0	1	0	1	0	1	0	1	0	1	0	1	0	1	0	1	0
0	0.0623029	2	0	2	0	1	0	1	0	1	0	1	0	2	0	2	0	1	0	1	0	1	0	1	0	1	0	1	0	1	0	1	0
0	0.192051	4	1	2	0	1	0	1	0	1	0	1	0	4	1	2	0	1	0	1	0	1	0	1	0	3	0	1	0	2	0	2	0
0	0.222642	2	0	2	0	1	0	1	0	1	0	1	0	2	0	2	0	1	0	1	0	1	0	1	0	1	0	1	0	1	0	1	0
0	0.0818924	4	1	2	0	1	0	1	0	1	0	1	0	4	1	2	0	3	0	1	0	1	0	1	0	1	0	1	0	1	0	1	0
0	0.0669674	2	0	2	0	3	0	3	0	1	0	1	0	2	0	2	0	1	0	1	0	2	0	2	0	3	0	3	0	1	0	1	0
0	0.198434	3	1	3	1	1	0	1	0	1	0	1	0	3	1	3	1	2	0	2	0	2	0	2	0	1	0	1	0	2	0	1	0
0	0.49665	2	0	2	0	3	0	3	0	1	0	1	0	2	0	2	0	3	0	3	0	2	0	2	0	2	0	2	0	2	0	2	0
0	0.10252	2	0	2	0	4	1	4	1	1	0	1	0	3	0	2	0	2	0	1	0	2	0	2	0	3	0	3	1	1	0	1	0
0	0.223572	1	0	1	0	3	0	3	0	1	0	1	0	2	0	1	0	2	0	1	0	2	0	2	0	3	0	3	0	3	0	2	0
0	0.126786	3	0	1	0	4	1	4	1	2	0	1	0	3	0	1	0	3	0	1	0	2	0	2	0	3	0	2	0	2	0	1	0
0	0.000533605	1	0	1	0	2	0	2	0	1	0	1	0	1	0	1	0	2	0	2	0	1	0	1	0	2	0	2	0	1	0	1	0
0	0.210642	1	0	1	0	3	0	3	0	2	0	2	0	3	0	1	0	2	0	2	0	3	0	2	0	3	0	3	0	3	0	2	0
0	0.568407	2	0	2	0	1	0	1	0	2	0	3	0	3	1	4	1	1	0	1	0	3	0	3	0	2	0	2	0	3	0	3	0
0	0.486826	1	0	1	0	2	0	3	1	1	0	1	0	2	0	2	0	1	0	2	0	3	0	3	0	3	0	3	0	1	0	1	0
0	0.47582	3	0	3	1	3	1	3	1	2	0	2	0	3	0	3	1	3	0	2	0	3	1	3	1	3	1	3	1	3	0	3	0
0	0.279798	2	0	2	0	2	0	2	0	1	0	1	0	2	0	2	0	1	0	1	0	2	0	2	0	2	0	2	0	3	0	1	0
0	0.457243	1	0	1	0	2	0	2	0	1	0	1	0	1	0	1	0	1	0	2	0	3	0	3	0	2	0	2	0	2	0	2	0
0	0.0776705	3	0	1	0	1	0	1	0	1	0	1	0	3	0	1	0	1	0	1	0	1	0	1	0	1	0	1	0	1	0	1	0
0	0.353448	2	0	2	0	2	0	2	0	2	0	2	0	2	0	2	0	1	0	1	0	3	1	3	1	2	0	2	0	2	0	2	0
0	0.0257484	1	0	1	0	3	0	3	0	2	0	2	0	1	0	1	0	1	0	1	0	1	0	1	0	3	0	1	0	1	0	1	0
0	0.200801	1	0	1	0	2	0	2	0	1	0	1	0	3	0	1	0	2	0	2	0	1	0	1	0	2	0	2	0	2	0	2	0
0	0.381004	3	1	3	1	2	0	2	0	1	0	1	0	3	1	3	1	1	0	1	0	2	0	2	0	2	0	2	0	2	0	2	0
0	0.0435949	1	0	1	0	2	0	2	0	1	0	1	0	3	0	1	0	1	0	1	0	2	0	2	0	2	0	2	0	1	0	1	0
0	0.473093	1	0	3	1	3	0	3	0	2	0	2	0	1	0	3	1	2	0	3	0	3	1	3	1	3	0	3	0	3	0	3	0
0	0.0908572	1	0	1	0	2	0	2	0	2	0	2	0	1	0	1	0	1	0	1	0	3	0	3	0	2	0	2	0	1	0	1	0
0	0.387371	3	0	3	1	5	1	5	1	3	1	3	1	3	0	3	1	3	0	2	0	4	1	4	1	3	1	4	1	3	0	3	0
0	0.0614788	2	0	2	0	2	0	2	0	1	0	1	0	2	0	2	0	1	0	1	0	2	0	2	0	2	0	2	0	1	0	1	0
0	0.211248	3	1	3	1	3	0	3	0	3	1	3	0	3	1	3	1	1	0	1	0	3	0	3	0	3	0	3	0	3	1	3	0
0	0.0995426	1	0	1	0	1	0	1	0	3	1	3	0	1	0	1	0	3	0	3	0	1	0	1	0	1	0	1	0	2	0	2	0
0	0.426379	1	0	1	0	1	0	1	0	2	0	2	0	2	0	2	0	2	0	2	0	2	0	2	0	2	0	1	0	3	1	3	1
0	0.522217	1	0	1	0	1	0	1	0	2	0	2	0	2	0	2	0	1	0	1	0	3	0	3	0	2	0	2	0	3	1	3	1
0	0.0222247	4	1	4	1	3	0	3	0	2	0	2	0	4	1	4	1	3	0	3	0	2	0	2	0	3	0	2	0	2	0	2	0
0	0.265798	4	1	4	1	3	1	3	0	3	1	3	1	4	1	4	1	3	0	1	0	3	0	2	0	3	1	2	0	3	1	3	1
0	0.0511415	2	0	2	0	3	0	3	0	3	1	3	0	3	0	2	0	2	0	2	0	2	0	2	0	3	0	1	0	3	0	3	0
0	0.151539	1	0	1	0	1	0	1	0	1	0	1	0	1	0	1	0	2	0	2	0	2	0	2	0	1	0	1	0	1	0	1	0
0	0.328472	2	0	3	1	3	0	3	0	2	0	2	0	2	0	3	1	1	0	1	0	3	0	3	0	2	0	3	0	2	0	2	0
0	0.0546167	4	1	4	1	2	0	2	0	2	0	2	0	4	1	4	1	1	0	1	0	2	0	2	0	2	0	2	0	1	0	1	0
0	0.361212	2	0	2	0	3	0	3	0	2	0	2	0	2	0	2	0	2	0	3	1	3	1	3	1	2	0	2	0	2	0	2	0
0	0.104048	5	1	3	1	3	1	3	0	2	0	1	0	5	1	3	1	2	0	2	0	3	0	2	0	2	0	1	0	1	0	1	0
0	0.584217	1	0	1	0	1	0	1	0	2	0	2	0	1	0	1	0	1	0	1	0	3	0	3	0	1	0	1	0	3	0	3	0
0	0.12314	2	0	2	0	1	0	1	0	2	0	2	0	2	0	2	0	1	0	1	0	3	0	3	0	1	0	1	0	3	0	2	0
0	0.101367	3	0	2	0	1	0	1	0	2	0	1	0	3	0	2	0	2	0	2	0	2	0	2	0	2	0	1	0	1	0	1	0
0	0.096131	2	0	2	0	1	0	1	0	2	0	1	0	2	0	2	0	1	0	1	0	2	0	2	0	1	0	1	0	1	0	1	0
0	0.0834325	3	1	3	1	1	0	1	0	2	0	1	0	3	1	3	1	2	0	2	0	2	0	2	0	2	0	1	0	2	0	1	0
0	0.0415948	3	1	3	1	1	0	1	0	2	0	1	0	3	1	3	1	1	0	1	0	2	0	2	0	1	0	1	0	1	0	1	0
0	0.306282	4	1	4	1	1	0	1	0	2	0	2	0	4	1	4	1	1	0	1	0	2	0	2	0	3	0	1	0	3	0	2	0
0	0.05487	2	0	2	0	2	0	2	0	2	0	1	0	2	0	2	0	1	0	1	0	2	0	2	0	2	0	1	0	2	0	1	0
0	0.0665859	4	1	4	1	2	0	2	0	1	0	1	0	4	1	4	1	3	0	1	0	1	0	1	0	2	0	1	0	2	0	2	0
0	0.025937	1	0	1	0	2	0	2	0	2	0	1	0	2	0	1	0	2	0	2	0	2	0	2	0	2	0	1	0	1	0	1	0
0	0.135985	2	0	2	0	3	0	3	0	2	0	2	0	2	0	2	0	3	0	2	0	2	0	2	0	3	0	2	0	3	0	2	0
0	0.247838	1	0	1	0	1	0	1	0	2	0	2	0	3	0	1	0	1	0	1	0	2	0	2	0	1	0	1	0	2	0	2	0
0	0.178587	2	0	2	0	1	0	1	0	2	0	2	0	3	0	2	0	1	0	1	0	2	0	2	0	1	0	1	0	2	0	2	0
0	0.305578	1	0	1	0	1	0	1	0	3	1	3	1	3	0	1	0	1	0	1	0	2	0	2	0	1	0	1	0	3	1	3	1
0	0.0279396	2	0	2	0	2	0	2	0	1	0	1	0	2	0	2	0	2	0	2	0	1	0	1	0	2	0	2	0	2	0	2	0
0	0.400988	1	0	1	0	2	0	2	0	2	0	2	0	1	0	1	0	1	0	1	0	3	1	3	1	2	0	2	0	3	0	3	0
0	0.1766	1	0	1	0	1	0	1	0	2	0	2	0	3	0	1	0	1	0	1	0	2	0	2	0	1	0	1	0	1	0	1	0
0	0.0423858	3	1	3	1	2	0	2	0	2	0	2	0	3	1	3	1	2	0	2	0	2	0	2	0	2	0	2	0	1	0	1	0
0	0.332474	3	1	3	1	2	0	2	0	2	0	2	0	3	1	3	1	2	0	2	0	3	1	3	1	2	0	2	0	2	0	2	0
0	0.270762	2	0	2	0	1	0	1	0	2	0	2	0	3	0	2	0	2	0	2	0	2	0	2	0	1	0	1	0	2	0	2	0
0	0.0799292	1	0	1	0	1	0	1	0	2	0	2	0	3	0	1	0	1	0	1	0	2	0	2	0	1	0	1	0	1	0	1	0
0	0.0815503	1	0	1	0	1	0	1	0	1	0	1	0	2	0	1	0	1	0	1	0	2	0	2	0	1	0	1	0	2	0	2	0
0	0.344265	2	0	2	0	1	0	1	0	1	0	2	0	2	0	2	0	2	0	2	0	2	0	2	0	1	0	1	0	3	0	3	0
0	0.0456411	1	0	1	0	1	0	1	0	2	0	1	0	1	0	1	0	2	0	2	0	3	0	2	0	1	0	1	0	1	0	1	0
0	0.272684	1	0	1	0	1	0	1	0	2	0	2	0	1	0	1	0	1	0	1	0	2	0	2	0	1	0	1	0	3	0	2	0
0	0.208168	2	0	2	0	1	0	1	0	2	0	1	0	2	0	2	0	2	0	2	0	2	0	2	0	1	0	1	0	2	0	1	0
0	0.268025	2	0	2	0	1	0	1	0	1	0	1	0	4	1	4	1	2	0	2	0	2	0	2	0	3	0	1	0	1	0	1	0
0	0.0885694	1	0	1	0	3	1	3	1	2	0	1	0	2	0	1	0	3	0	1	0	3	0	3	0	3	1	3	1	1	0	1	0
0	0.0275494	1	0	1	0	1	0	1	0	2	0	2	0	2	0	1	0	1	0	1	0	2	0	2	0	1	0	1	0	2	0	2	0
0	0.0583503	1	0	1	0	3	0	3	0	2	0	1	0	2	0	1	0	3	0	1	0	2	0	2	0	3	0	3	0	1	0	1	0
0	0.15492	1	0	1	0	2	0	2	0	2	0	2	0	2	0	1	0	1	0	1	0	2	0	2	0	2	0	2	0	1	0	1	0
0	0.44009	1	0	3	1	2	0	3	1	2	0	3	0	2	0	3	1	3	1	3	1	3	0	3	0	2	0	3	1	3	1	3	1
0	0.0216983	2	0	2	0	1	0	1	0	2	0	1	0	2	0	2	0	2	0	2	0	2	0	2	0	1	0	1	0	1	0	1	0
0	0.0412815	1	0	1	0	1	0	1	0	2	0	1	0	1	0	1	0	1	0	1	0	2	0	2	0	1	0	1	0	2	0	1	0
0	0.0285697	1	0	1	0	1	0	1	0	1	0	1	0	2	0	1	0	1	0	1	0	2	0	2	0	1	0	1	0	1	0	1	0
0	0.118085	1	0	1	0	1	0	1	0	1	0	1	0	3	0	1	0	2	0	2	0	2	0	2	0	1	0	1	0	2	0	2	0
0	0.00113445	1	0	1	0	1	0	1	0	1	0	1	0	1	0	1	0	1	0	1	0	2	0	2	0	1	0	1	0	2	0	2	0
0	0.136819	2	0	2	0	2	0	2	0	2	0	2	0	2	0	2	0	2	0	2	0	2	0	2	0	2	0	2	0	1	0	1	0
0	0.221768	1	0	1	0	2	0	2	0	4	1	3	0	3	0	1	0	1	0	1	0	2	0	2	0	3	0	2	0	3	1	3	0
0	0.0579664	3	1	2	0	3	0	3	0	2	0	2	0	3	1	2	0	3	0	1	0	3	0	3	0	3	0	3	0	2	0	2	0
0	0.0851429	1	0	1	0	1	0	1	0	1	0	1	0	1	0	1	0	1	0	1	0	2	0	2	0	1	0	1	0	1	0	1	0
0	0.00890662	1	0	1	0	2	0	2	0	2	0	2	0	1	0	1	0	2	0	2	0	2	0	2	0	2	0	2	0	2	0	2	0
0	0.144274	4	1	3	1	2	0	2	0	2	0	2	0	3	0	2	0	2	0	2	0	1	0	1	0	2	0	2	0	3	0	2	0
0	0.0203803	1	0	1	0	1	0	1	0	2	0	1	0	1	0	1	0	1	0	1	0	2	0	2	0	1	0	1	0	3	0	2	0
0	0.071036	1	0	1	0	1	0	1	0	1	0	1	0	2	0	1	0	1	0	1	0	1	0	1	0	1	0	1	0	1	0	1	0
0	0.255405	3	1	2	0	2	0	2	0	2	0	2	0	4	1	2	0	2	0	2	0	2	0	2	0	2	0	2	0	3	0	2	0
0	0.0946095	1	0	1	0	3	0	3	0	2	0	2	0	1	0	1	0	2	0	2	0	3	0	2	0	3	0	3	0	2	0	2	0
0	0.173668	1	0	1	0	1	0	1	0	2	0	2	0	3	1	3	0	2	0	2	0	2	0	2	0	1	0	1	0	2	0	2	0
0	0.0367918	2	0	2	0	1	0	1	0	2	0	1	0	2	0	2	0	2	0	2	0	2	0	2	0	1	0	1	0	3	0	1	0
0	0.0253006	1	0	1	0	2	0	2	0	2	0	2	0	1	0	1	0	2	0	2	0	2	0	2	0	2	0	2	0	1	0	1	0
0	0.0224897	1	0	1	0	2	0	2	0	1	0	1	0	2	0	1	0	1	0	1	0	2	0	2	0	2	0	2	0	2	0	2	0
0	0.0451022	1	0	1	0	1	0	1	0	1	0	1	0	2	0	1	0	2	0	2	0	2	0	2	0	1	0	1	0	1	0	1	0
0	0.0651778	1	0	1	0	1	0	1	0	2	0	2	0	1	0	1	0	1	0	1	0	2	0	2	0	1	0	1	0	1	0	1	0
0	0.0167574	1	0	1	0	3	1	3	0	2	0	1	0	3	0	1	0	3	0	1	0	3	0	2	0	3	0	2	0	2	0	1	0
0	0.0770758	2	0	2	0	1	0	1	0	2	0	2	0	2	0	2	0	2	0	2	0	2	0	2	0	1	0	1	0	1	0	1	0
0	0.569498	1	0	1	0	1	0	1	0	1	0	1	0	3	0	3	1	2	0	3	0	3	0	3	0	1	0	1	0	3	0	3	0
0	0.367542	1	0	1	0	1	0	1	0	3	1	3	1	3	0	3	0	2	0	1	0	3	0	3	0	1	0	1	0	3	1	3	1
0	0.035382	2	0	2	0	1	0	1	0	1	0	1	0	2	0	2	0	3	0	1	0	2	0	2	0	1	0	1	0	1	0	1	0
0	0.267688	1	0	1	0	1	0	1	0	2	0	2	0	3	0	1	0	1	0	1	0	2	0	2	0	1	0	1	0	2	0	2	0
0	0.0590933	1	0	1	0	2	0	2	0	1	0	1	0	3	0	1	0	2	0	2	0	1	0	1	0	2	0	2	0	2	0	2	0
0	0.0387099	4	1	2	0	1	0	1	0	2	0	1	0	3	0	2	0	3	0	2	0	2	0	2	0	1	0	1	0	1	0	1	0
0	0.0553515	1	0	1	0	1	0	1	0	1	0	1	0	1	0	1	0	2	0	2	0	2	0	2	0	1	0	1	0	2	0	2	0
0	0.182332	2	0	2	0	4	1	3	1	2	0	2	0	4	1	3	0	3	1	3	1	3	1	3	1	2	0	1	0	2	0	2	0
0	0.0514163	1	0	1	0	1	0	1	0	1	0	1	0	1	0	1	0	1	0	1	0	2	0	2	0	1	0	1	0	2	0	2	0
0	0.146589	1	0	1	0	1	0	1	0	2	0	2	0	3	0	1	0	2	0	2	0	2	0	2	0	1	0	1	0	1	0	1	0
0	0.140143	1	0	1	0	1	0	1	0	2	0	2	0	1	0	1	0	1	0	1	0	2	0	2	0	1	0	1	0	2	0	1	0
0	0.0504116	2	0	2	0	2	0	2	0	1	0	1	0	2	0	2	0	3	0	1	0	2	0	2	0	2	0	2	0	1	0	1	0
0	0.241841	3	1	4	1	2	0	2	0	2	0	2	0	3	1	4	1	2	0	2	0	3	0	3	0	2	0	2	0	3	0	2	0
0	0.00679613	1	0	1	0	3	0	3	0	1	0	1	0	1	0	1	0	2	0	2	0	2	0	2	0	3	0	3	0	1	0	1	0
0	0.380509	1	0	2	0	1	0	1	0	2	0	2	0	1	0	2	0	1	0	1	0	3	0	3	0	3	0	1	0	2	0	2	0
0	0.298391	2	0	2	0	2	0	2	0	1	0	1	0	2	0	2	0	2	0	2	0	2	0	2	0	2	0	2	0	1	0	1	0
0	0.0157029	1	0	1	0	1	0	1	0	2	0	1	0	1	0	1	0	1	0	1	0	2	0	2	0	1	0	1	0	1	0	1	0
0	0.050498	2	0	2	0	1	0	1	0	2	0	2	0	2	0	2	0	1	0	1	0	2	0	2	0	1	0	1	0	2	0	2	0
0	0.0937952	3	1	2	0	2	0	2	0	2	0	2	0	2	0	2	0	1	0	1	0	3	0	2	0	2	0	2	0	1	0	1	0
0	0.0221146	1	0	1	0	1	0	1	0	1	0	1	0	1	0	1	0	1	0	1	0	2	0	2	0	1	0	1	0	1	0	1	0
0	0.214335	2	0	2	0	2	0	2	0	2	0	2	0	2	0	2	0	2	0	2	0	2	0	2	0	2	0	2	0	2	0	2	0
0	0.0213263	1	0	1	0	2	0	2	0	1	0	1	0	1	0	1	0	2	0	2	0	2	0	2	0	2	0	2	0	1	0	1	0
0	0.278288	2	0	2	0	3	1	3	0	2	0	2	0	2	0	2	0	2	0	2	0	3	0	3	0	3	0	1	0	2	0	2	0
0	0.0148448	1	0	1	0	1	0	1	0	2	0	1	0	1	0	1	0	1	0	1	0	2	0	2	0	1	0	1	0	1	0	1	0
0	0.0851132	1	0	1	0	2	0	2	0	2	0	2	0	1	0	1	0	2	0	2	0	1	0	1	0	2	0	2	0	1	0	1	0
0	0.0069174	1	0	1	0	1	0	1	0	2	0	2	0	1	0	1	0	1	0	1	0	2	0	2	0	1	0	1	0	1	0	1	0
0	0.297305	4	1	4	1	3	1	3	0	2	0	2	0	4	1	4	1	3	0	2	0	3	1	3	1	2	0	1	0	3	0	2	0
0	0.0548131	1	0	1	0	1	0	1	0	1	0	1	0	1	0	1	0	1	0	1	0	2	0	2	0	1	0	1	0	2	0	2	0
0	0.0133318	1	0	1	0	1	0	1	0	2	0	1	0	3	0	1	0	1	0	1	0	2	0	2	0	1	0	1	0	1	0	1	0
0	0.0715128	1	0	1	0	1	0	1	0	1	0	1	0	3	0	1	0	2	0	2	0	2	0	2	0	1	0	1	0	1	0	1	0
0	0.0826646	1	0	1	0	1	0	1	0	2	0	2	0	1	0	1	0	1	0	1	0	2	0	2	0	1	0	1	0	1	0	1	0
0	0.608848	1	0	2	0	1	0	1	0	2	0	2	0	2	0	2	0	2	0	3	0	3	1	3	1	3	1	2	0	2	0	2	0
0	0.649406	1	0	1	0	1	0	1	0	2	0	3	0	3	1	3	1	1	0	1	0	3	0	3	0	3	1	2	0	3	0	3	0
0	0.335117	1	0	1	0	1	0	1	0	2	0	2	0	1	0	1	0	1	0	3	1	3	0	3	0	1	0	1	0	2	0	2	0
0	0.0939351	2	0	2	0	1	0	1	0	1	0	1	0	2	0	2	0	2	0	1	0	2	0	2	0	1	0	1	0	1	0	1	0
0	0.00966667	1	0	1	0	1	0	1	0	1	0	1	0	1	0	1	0	2	0	1	0	1	0	1	0	1	0	1	0	1	0	1	0
0	0.150853	1	0	1	0	1	0	1	0	2	0	2	0	3	0	2	0	2	0	1	0	3	0	3	0	1	0	1	0	1	0	1	0
0	0.105019	1	0	1	0	1	0	1	0	2	0	2	0	3	0	1	0	2	0	1	0	1	0	1	0	1	0	1	0	1	0	1	0
0	0.165653	1	0	1	0	3	0	3	0	2	0	2	0	2	0	2	0	2	0	1	0	3	0	3	0	3	0	3	0	2	0	2	0
0	0.076921	1	0	1	0	2	0	2	0	2	0	2	0	2	0	2	0	2	0	1	0	2	0	2	0	2	0	2	0	2	0	1	0
0	0.153442	1	0	1	0	1	0	1	0	1	0	1	0	1	0	1	0	1	0	1	0	2	0	2	0	1	0	1	0	1	0	1	0
0	0.188663	2	0	2	0	3	0	3	0	2	0	2	0	2	0	2	0	2	0	2	0	3	0	3	0	3	0	3	0	3	0	2	0
0	0.213495	2	0	2	0	2	0	2	0	2	0	2	0	2	0	2	0	1	0	1	0	2	0	2	0	2	0	2	0	3	0	2	0
0	0.053263	1	0	1	0	2	0	2	0	1	0	1	0	1	0	1	0	1	0	1	0	2	0	2	0	2	0	2	0	1	0	1	0
0	0.00652129	2	0	2	0	1	0	1	0	1	0	1	0	2	0	2	0	1	0	1	0	1	0	1	0	1	0	1	0	1	0	1	0
0	0.0985283	1	0	1	0	1	0	1	0	1	0	1	0	1	0	1	0	1	0	1	0	2	0	2	0	1	0	1	0	1	0	1	0
0	0.00817816	3	0	3	0	3	0	3	0	2	0	2	0	3	0	3	0	3	0	1	0	2	0	2	0	3	0	3	0	3	0	3	0
0	0.0724753	4	1	4	1	2	0	2	0	2	0	1	0	3	1	3	1	2	0	2	0	3	0	2	0	2	0	2	0	2	0	1	0
0	0.12409	4	1	4	1	1	0	1	0	2	0	2	0	3	0	2	0	2	0	2	0	4	1	4	1	1	0	1	0	1	0	1	0
0	0.00651636	4	1	4	1	2	0	2	0	2	0	1	0	3	1	3	1	3	0	1	0	2	0	2	0	2	0	2	0	2	0	1	0
0	0.0180126	1	0	1	0	1	0	1	0	2	0	1	0	1	0	1	0	1	0	1	0	2	0	2	0	1	0	1	0	2	0	1	0
0	0.0651128	4	1	4	1	2	0	2	0	2	0	2	0	4	1	4	1	2	0	2	0	3	0	3	0	2	0	2	0	1	0	1	0
0	0.0960476	3	1	5	1	3	1	3	0	4	1	4	1	3	1	5	1	3	0	3	0	3	0	2	0	3	1	3	0	3	0	3	0
0	0.243091	2	0	2	0	2	0	2	0	3	1	3	0	2	0	2	0	2	0	2	0	2	0	2	0	2	0	2	0	3	1	3	0
0	0.0690026	1	0	1	0	2	0	2	0	1	0	1	0	3	0	2	0	1	0	1	0	1	0	1	0	2	0	2	0	1	0	1	0
0	0.0433653	1	0	1	0	1	0	1	0	1	0	1	0	1	0	1	0	1	0	1	0	2	0	2	0	1	0	1	0	1	0	1	0
0	0.204243	1	0	1	0	2	0	2	0	1	0	1	0	3	0	2	0	2	0	2	0	1	0	1	0	2	0	2	0	2	0	2	0
0	0.074372	2	0	2	0	1	0	1	0	2	0	2	0	2	0	2	0	1	0	1	0	2	0	2	0	1	0	1	0	1	0	1	0
0	0.0907839	1	0	1	0	2	0	2	0	2	0	2	0	2	0	1	0	2	0	2	0	3	0	2	0	2	0	2	0	1	0	1	0
0	0.0371172	1	0	1	0	2	0	2	0	2	0	1	0	2	0	1	0	2	0	2	0	2	0	2	0	2	0	2	0	2	0	1	0
0	0.526672	1	0	1	0	1	0	1	0	2	0	2	0	1	0	1	0	1	0	1	0	3	0	3	0	1	0	1	0	3	0	3	0
0	0.110976	2	0	2	0	1	0	1	0	2	0	2	0	2	0	2	0	1	0	1	0	2	0	2	0	1	0	1	0	1	0	1	0
0	0.0194438	1	0	1	0	1	0	1	0	2	0	1	0	2	0	1	0	1	0	1	0	2	0	2	0	1	0	1	0	1	0	1	0
0	0.237739	4	1	4	1	1	0	1	0	2	0	2	0	4	1	4	1	2	0	2	0	2	0	2	0	1	0	1	0	3	0	2	0
0	0.223731	1	0	1	0	2	0	2	0	2	0	2	0	1	0	1	0	2	0	2	0	2	0	2	0	2	0	2	0	2	0	2	0
0	0.00039985	2	0	2	0	1	0	1	0	1	0	1	0	2	0	2	0	1	0	1	0	2	0	2	0	1	0	1	0	1	0	1	0
0	0.0269907	1	0	1	0	1	0	1	0	1	0	1	0	2	0	1	0	2	0	2	0	1	0	1	0	1	0	1	0	1	0	1	0
0	0.0179105	1	0	1	0	3	0	3	0	2	0	1	0	1	0	1	0	1	0	1	0	1	0	1	0	3	0	3	0	2	0	1	0
0	0.152735	2	0	2	0	1	0	1	0	1	0	1	0	2	0	2	0	2	0	1	0	2	0	2	0	1	0	1	0	1	0	1	0
0	0.253492	1	0	1	0	2	0	2	0	3	1	3	1	1	0	1	0	2	0	2	0	2	0	2	0	2	0	2	0	3	1	3	1
0	0.208824	1	0	1	0	2	0	2	0	3	1	3	0	1	0	1	0	2	0	2	0	1	0	1	0	2	0	2	0	3	0	3	0
0	0.0616905	1	0	1	0	1	0	1	0	1	0	1	0	1	0	1	0	1	0	1	0	2	0	2	0	1	0	1	0	1	0	1	0
1	0.940056	3	1	4	1	4	1	4	1	4	1	4	1	3	1	4	1	3	0	3	0	3	1	3	1	3	1	3	1	3	1	4	1
0	0.0144922	2	0	2	0	1	0	1	0	1	0	1	0	2	0	2	0	2	0	2	0	2	0	2	0	1	0	1	0	1	0	1	0
1	0.569059	3	1	5	1	2	0	3	0	2	0	3	1	3	1	5	1	3	1	3	1	3	1	3	1	2	0	3	0	3	1	3	1
0	0.151633	2	0	2	0	3	0	3	0	3	1	3	1	2	0	2	0	3	0	2	0	2	0	2	0	3	0	3	0	3	1	3	1
0	0.0095369	1	0	1	0	1	0	1	0	2	0	1	0	1	0	1	0	1	0	1	0	2	0	2	0	1	0	1	0	2	0	1	0
1	0.983101	5	1	5	1	5	1	5	1	4	1	4	1	5	1	5	1	3	1	4	1	5	1	5	1	4	1	4	1	4	1	4	1
0	0.283356	2	0	2	0	1	0	1	0	3	1	3	1	2	0	2	0	3	0	2	0	3	0	3	0	1	0	1	0	3	1	3	1
0	0.198826	1	0	1	0	1	0	1	0	1	0	1	0	1	0	1	0	2	0	2	0	2	0	2	0	1	0	1	0	1	0	1	0
1	0.871864	4	1	4	1	4	1	4	1	4	1	4	1	4	1	4	1	3	1	5	1	4	1	4	1	3	1	3	1	4	1	4	1
0	0.0958522	1	0	1	0	1	0	1	0	2	0	2	0	1	0	1	0	2	0	1	0	2	0	2	0	1	0	1	0	2	0	2	0
1	0.954676	5	1	5	1	4	1	4	1	4	1	4	1	5	1	5	1	3	1	4	1	5	1	5	1	4	1	4	1	4	1	4	1
0	0.338952	3	0	4	1	2	0	3	0	2	0	2	0	3	0	4	1	3	0	3	1	3	1	3	1	2	0	3	0	2	0	2	0
1	0.967486	4	1	4	1	5	1	5	1	4	1	5	1	4	1	4	1	3	1	5	1	4	1	5	1	4	1	4	1	4	1	5	1
0	0.0221096	2	0	2	0	1	0	1	0	1	0	1	0	2	0	2	0	1	0	1	0	2	0	2	0	1	0	1	0	1	0	1	0
0	0.0735856	1	0	1	0	2	0	2	0	1	0	1	0	1	0	1	0	1	0	1	0	2	0	2	0	2	0	2	0	1	0	1	0
0	0.0615858	1	0	1	0	1	0	1	0	2	0	1	0	1	0	1	0	1	0	1	0	2	0	2	0	1	0	1	0	1	0	1	0
1	0.500934	4	1	4	1	5	1	5	1	5	1	5	1	4	1	4	1	3	1	3	1	5	1	5	1	4	1	4	1	4	1	4	1
0	0.0307986	1	0	1	0	1	0	1	0	2	0	2	0	1	0	1	0	1	0	1	0	2	0	2	0	1	0	1	0	1	0	1	0
0	0.0790168	1	0	1	0	1	0	1	0	1	0	1	0	2	0	1	0	1	0	1	0	2	0	2	0	1	0	1	0	1	0	1	0
0	0.0101358	1	0	1	0	3	0	3	0	1	0	1	0	1	0	1	0	3	0	1	0	1	0	1	0	3	0	3	0	2	0	2	0
0	0.0217768	1	0	1	0	1	0	1	0	1	0	1	0	2	0	1	0	1	0	1	0	1	0	1	0	1	0	1	0	1	0	1	0
0	0.0994816	1	0	1	0	1	0	1	0	2	0	2	0	1	0	1	0	1	0	1	0	2	0	2	0	1	0	1	0	1	0	1	0
0	0.00997864	1	0	1	0	1	0	1	0	1	0	1	0	3	0	1	0	1	0	1	0	2	0	2	0	1	0	1	0	1	0	1	0
0	0.330147	2	0	4	1	2	0	3	0	3	1	3	1	2	0	4	1	2	0	3	0	3	1	3	1	2	0	2	0	3	0	3	0
0	0.119652	1	0	1	0	1	0	1	0	2	0	2	0	1	0	1	0	1	0	1	0	2	0	2	0	1	0	1	0	2	0	2	0
0	0.35781	1	0	3	1	1	0	3	0	2	0	2	0	1	0	3	1	2	0	2	0	3	0	3	0	1	0	1	0	2	0	2	0
0	0.0174857	1	0	1	0	1	0	1	0	1	0	1	0	2	0	1	0	2	0	1	0	2	0	2	0	1	0	1	0	1	0	1	0
0	0.0103987	1	0	1	0	1	0	1	0	2	0	1	0	1	0	1	0	2	0	1	0	2	0	2	0	1	0	1	0	1	0	1	0
0	0.113511	1	0	1	0	1	0	1	0	1	0	1	0	3	0	1	0	1	0	1	0	2	0	2	0	1	0	1	0	2	0	2	0
0	0.0578856	1	0	1	0	1	0	1	0	1	0	1	0	1	0	1	0	2	0	1	0	2	0	2	0	1	0	1	0	1	0	1	0
0	0.0877884	1	0	1	0	1	0	1	0	1	0	1	0	3	0	1	0	2	0	1	0	2	0	2	0	1	0	1	0	1	0	1	0
0	0.0653911	1	0	1	0	1	0	1	0	1	0	1	0	1	0	1	0	2	0	1	0	2	0	2	0	1	0	1	0	1	0	1	0
0	0.0238515	2	0	2	0	2	0	2	0	2	0	2	0	2	0	2	0	3	0	2	0	1	0	1	0	2	0	2	0	2	0	2	0
0	0.0776857	1	0	1	0	1	0	1	0	2	0	2	0	1	0	1	0	2	0	2	0	2	0	2	0	1	0	1	0	1	0	1	0
0	0.0450664	1	0	1	0	2	0	2	0	3	1	3	1	1	0	1	0	2	0	2	0	2	0	2	0	2	0	2	0	2	0	2	0
0	0.18224	4	1	4	1	4	1	4	1	3	1	3	1	2	0	2	0	3	1	3	1	2	0	2	0	3	0	2	0	3	1	3	1
0	0.160039	3	1	4	1	3	1	3	0	2	0	2	0	3	1	4	1	2	0	2	0	2	0	2	0	3	0	2	0	1	0	1	0
0	0.21144	1	0	1	0	2	0	2	0	2	0	2	0	1	0	1	0	1	0	1	0	2	0	2	0	2	0	2	0	2	0	2	0
0	0.00345167	1	0	1	0	1	0	1	0	1	0	1	0	1	0	1	0	2	0	1	0	1	0	1	0	1	0	1	0	1	0	1	0
0	0.0321648	2	0	2	0	1	0	1	0	1	0	1	0	2	0	2	0	2	0	1	0	2	0	2	0	1	0	1	0	1	0	1	0
0	0.160759	1	0	1	0	2	0	2	0	2	0	2	0	1	0	1	0	2	0	1	0	2	0	2	0	2	0	2	0	3	1	3	1
0	0.0013085	1	0	1	0	1	0	1	0	3	1	3	1	1	0	1	0	2	0	1	0	2	0	2	0	1	0	1	0	3	0	3	0
0	0.164779	3	1	4	1	3	0	3	0	2	0	2	0	3	1	4	1	2	0	1	0	2	0	2	0	3	0	3	0	1	0	1	0
0	0.0816525	1	0	1	0	1	0	1	0	1	0	1	0	1	0	1	0	1	0	1	0	2	0	2	0	1	0	1	0	1	0	1	0
0	0.0283168	1	0	1	0	1	0	1	0	1	0	1	0	1	0	1	0	2	0	2	0	2	0	2	0	1	0	1	0	1	0	1	0
0	0.0563895	1	0	1	0	3	1	3	0	2	0	1	0	2	0	2	0	2	0	2	0	2	0	2	0	3	1	3	0	2	0	1	0
0	0.00382193	1	0	1	0	1	0	1	0	1	0	1	0	1	0	1	0	1	0	1	0	2	0	2	0	1	0	1	0	1	0	1	0
0	0.0075976	1	0	1	0	1	0	1	0	2	0	2	0	2	0	2	0	2	0	2	0	2	0	2	0	1	0	1	0	1	0	1	0
0	0.124578	1	0	1	0	1	0	1	0	2	0	2	0	1	0	1	0	1	0	1	0	2	0	2	0	1	0	1	0	2	0	2	0
0	0.00175076	1	0	1	0	3	0	3	0	1	0	1	0	1	0	1	0	2	0	2	0	2	0	2	0	3	0	2	0	1	0	1	0
0	0.077688	2	0	2	0	2	0	2	0	3	1	3	0	2	0	2	0	2	0	2	0	2	0	2	0	2	0	2	0	3	1	3	0
0	0.000601809	1	0	1	0	2	0	2	0	2	0	1	0	1	0	1	0	1	0	1	0	2	0	2	0	2	0	2	0	1	0	1	0
0	0.255515	1	0	1	0	1	0	1	0	2	0	2	0	3	1	3	1	1	0	1	0	2	0	2	0	1	0	1	0	1	0	1	0
0	0.126071	2	0	2	0	3	0	3	0	3	0	3	0	2	0	2	0	2	0	2	0	2	0	2	0	2	0	2	0	2	0	2	0
0	2.3951e-05	1	0	1	0	2	0	2	0	2	0	2	0	1	0	1	0	2	0	1	0	1	0	1	0	2	0	2	0	3	0	3	0
0	0.401754	1	0	1	0	2	0	3	0	2	0	2	0	3	1	3	1	1	0	1	0	3	0	3	0	2	0	3	0	2	0	2	0
0	0.10747	1	0	1	0	1	0	1	0	3	0	3	0	3	0	2	0	1	0	1	0	2	0	2	0	1	0	1	0	3	0	3	0
0	0.00175868	1	0	1	0	1	0	1	0	2	0	2	0	1	0	1	0	1	0	1	0	2	0	2	0	1	0	1	0	1	0	1	0
0	0.0876158	1	0	1	0	2	0	2	0	2	0	1	0	1	0	1	0	2	0	2	0	1	0	1	0	2	0	2	0	2	0	1	0
0	0.0835098	1	0	1	0	3	0	3	0	2	0	2	0	2	0	2	0	2	0	2	0	2	0	2	0	3	0	3	0	1	0	1	0
0	0.0244641	1	0	1	0	1	0	1	0	2	0	2	0	1	0	1	0	1	0	1	0	2	0	2	0	1	0	1	0	2	0	2	0
0	0.223687	1	0	1	0	2	0	2	0	1	0	1	0	1	0	1	0	1	0	1	0	2	0	2	0	2	0	2	0	1	0	1	0
0	0.116523	1	0	1	0	1	0	1	0	1	0	1	0	2	0	1	0	2	0	1	0	1	0	1	0	1	0	1	0	2	0	2	0
0	0.00183399	2	0	2	0	1	0	1	0	1	0	1	0	1	0	2	0	2	0	1	0	1	0	1	0	1	0	1	0	1	0	1	0
0	0.0146175	1	0	1	0	1	0	1	0	2	0	2	0	1	0	1	0	2	0	1	0	1	0	1	0	1	0	1	0	2	0	2	0
0	0.0149046	2	0	2	0	1	0	1	0	2	0	2	0	2	0	2	0	1	0	1	0	1	0	1	0	1	0	1	0	1	0	1	0
0	0.0395906	2	0	2	0	3	1	3	0	2	0	2	0	2	0	2	0	1	0	1	0	2	0	2	0	2	0	1	0	2	0	2	0
0	0.00983661	1	0	1	0	1	0	1	0	1	0	1	0	1	0	1	0	1	0	1	0	2	0	2	0	1	0	1	0	1	0	1	0
0	0.0570557	1	0	1	0	1	0	1	0	2	0	2	0	2	0	2	0	1	0	1	0	1	0	1	0	1	0	1	0	2	0	2	0
0	0.154315	1	0	1	0	3	0	3	0	2	0	2	0	3	0	2	0	2	0	2	0	2	0	2	0	3	0	3	0	2	0	2	0
0	0.00302627	1	0	1	0	1	0	1	0	2	0	1	0	3	0	1	0	2	0	2	0	1	0	1	0	1	0	1	0	2	0	1	0
0	0.35499	1	0	4	1	1	0	1	0	1	0	1	0	1	0	4	1	1	0	1	0	3	0	3	0	2	0	3	0	2	0	2	0
0	0.0482819	2	0	2	0	3	0	3	0	3	1	3	1	2	0	2	0	2	0	2	0	1	0	1	0	3	0	3	0	3	1	3	1
0	0.00306423	1	0	1	0	1	0	1	0	2	0	2	0	1	0	1	0	2	0	2	0	1	0	1	0	1	0	1	0	2	0	2	0
0	0.00665971	1	0	1	0	1	0	1	0	1	0	1	0	3	0	2	0	1	0	1	0	2	0	2	0	1	0	1	0	1	0	1	0
0	0.0371282	1	0	1	0	1	0	1	0	1	0	1	0	1	0	1	0	1	0	1	0	2	0	2	0	1	0	1	0	1	0	1	0
0	0.0144584	1	0	1	0	1	0	1	0	2	0	1	0	3	0	2	0	1	0	1	0	2	0	2	0	1	0	1	0	2	0	1	0
0	0.189046	1	0	1	0	3	0	3	0	2	0	2	0	1	0	1	0	2	0	1	0	1	0	1	0	3	0	3	0	2	0	2	0
0	0.0887944	3	0	3	0	3	1	3	0	2	0	2	0	3	0	3	0	2	0	1	0	2	0	2	0	3	0	2	0	2	0	2	0
0	0.0489017	1	0	1	0	2	0	2	0	1	0	1	0	1	0	1	0	2	0	1	0	1	0	1	0	2	0	2	0	1	0	1	0
0	0.0263767	1	0	1	0	1	0	1	0	2	0	1	0	1	0	1	0	2	0	1	0	2	0	2	0	1	0	1	0	2	0	1	0
0	0.18162	2	0	2	0	3	0	3	0	2	0	2	0	3	0	2	0	2	0	1	0	2	0	2	0	3	0	3	0	2	0	2	0
0	0.114878	1	0	1	0	1	0	1	0	2	0	2	0	1	0	1	0	1	0	1	0	2	0	2	0	1	0	1	0	2	0	2	0
0	0.000736802	1	0	1	0	1	0	1	0	1	0	1	0	1	0	1	0	1	0	1	0	2	0	2	0	1	0	1	0	1	0	1	0
0	0.168446	1	0	1	0	1	0	1	0	2	0	2	0	2	0	2	0	2	0	2	0	2	0	2	0	1	0	1	0	2	0	2	0
0	0.00648092	1	0	1	0	1	0	1	0	1	0	1	0	2	0	1	0	1	0	1	0	2	0	2	0	1	0	1	0	1	0	1	0
0	0.0161984	1	0	1	0	5	1	3	1	2	0	2	0	1	0	1	0	3	0	1	0	2	0	2	0	2	0	1	0	2	0	2	0
0	0.0293787	1	0	1	0	1	0	1	0	1	0	1	0	1	0	1	0	1	0	1	0	2	0	2	0	1	0	1	0	1	0	1	0
0	0.297827	2	0	2	0	3	0	3	0	2	0	2	0	2	0	2	0	2	0	2	0	3	0	3	0	3	0	3	0	2	0	2	0
0	0.0330602	1	0	1	0	1	0	1	0	2	0	1	0	1	0	1	0	1	0	1	0	2	0	2	0	1	0	1	0	2	0	1	0
0	0.0364368	1	0	1	0	1	0	1	0	1	0	1	0	3	0	2	0	1	0	1	0	2	0	2	0	1	0	1	0	1	0	1	0
0	0.204053	2	0	2	0	3	0	3	0	2	0	2	0	2	0	2	0	1	0	1	0	2	0	2	0	3	0	3	0	2	0	2	0
0	0.00998083	1	0	1	0	1	0	1	0	1	0	1	0	1	0	1	0	3	0	1	0	1	0	1	0	1	0	1	0	1	0	1	0
0	0.125469	2	0	2	0	2	0	2	0	2	0	2	0	2	0	2	0	1	0	1	0	2	0	2	0	2	0	2	0	2	0	2	0
0	0.0109828	1	0	1	0	2	0	2	0	1	0	1	0	1	0	1	0	2	0	2	0	1	0	1	0	2	0	2	0	1	0	1	0
0	0.0821191	1	0	1	0	1	0	1	0	2	0	2	0	3	0	2	0	1	0	1	0	1	0	1	0	1	0	1	0	2	0	2	0
0	0.128121	1	0	1	0	1	0	1	0	2	0	2	0	3	0	1	0	1	0	1	0	2	0	2	0	1	0	1	0	2	0	2	0
0	0.0114811	1	0	1	0	1	0	1	0	1	0	1	0	2	0	2	0	1	0	1	0	2	0	2	0	1	0	1	0	1	0	1	0
0	0.00656504	1	0	1	0	1	0	1	0	1	0	1	0	2	0	2	0	1	0	1	0	2	0	2	0	1	0	1	0	1	0	1	0
0	0.0364139	1	0	1	0	1	0	1	0	1	0	1	0	2	0	2	0	1	0	1	0	1	0	1	0	1	0	1	0	1	0	1	0
0	0.0999812	1	0	1	0	1	0	1	0	1	0	1	0	2	0	1	0	1	0	1	0	2	0	2	0	1	0	1	0	1	0	1	0
0	0.0256279	1	0	1	0	2	0	2	0	1	0	1	0	1	0	1	0	2	0	2	0	1	0	1	0	2	0	2	0	1	0	1	0
0	0.0119976	2	0	2	0	2	0	2	0	1	0	1	0	2	0	2	0	2	0	2	0	2	0	2	0	2	0	2	0	1	0	1	0
0	0.410029	1	0	1	0	1	0	1	0	1	0	1	0	1	0	1	0	2	0	3	0	3	0	3	0	1	0	1	0	1	0	1	0
0	0.0096855	1	0	1	0	1	0	1	0	1	0	1	0	1	0	1	0	1	0	1	0	2	0	2	0	1	0	1	0	1	0	1	0
0	0.270304	4	1	4	1	4	1	4	1	3	1	3	0	4	1	4	1	3	0	2	0	2	0	2	0	3	0	2	0	3	1	3	0
0	0.0477981	1	0	1	0	1	0	1	0	1	0	1	0	3	0	2	0	2	0	1	0	1	0	1	0	1	0	1	0	1	0	1	0
0	0.158448	1	0	1	0	1	0	1	0	2	0	2	0	3	0	2	0	2	0	1	0	1	0	1	0	1	0	1	0	1	0	1	0
0	0.00086826	1	0	1	0	1	0	1	0	1	0	1	0	2	0	1	0	1	0	1	0	2	0	2	0	1	0	1	0	2	0	2	0
1	0.484907	4	1	4	1	2	0	2	0	5	1	5	1	4	1	4	1	2	0	3	1	4	1	4	1	3	1	3	1	4	1	4	1
0	0.10958	3	1	4	1	2	0	2	0	1	0	1	0	1	0	1	0	1	0	1	0	2	0	2	0	2	0	2	0	1	0	1	0
0	0.130705	1	0	1	0	1	0	1	0	1	0	1	0	3	1	3	1	2	0	2	0	1	0	1	0	1	0	1	0	1	0	1	0
0	0.122135	1	0	1	0	1	0	1	0	1	0	1	0	1	0	1	0	1	0	1	0	2	0	2	0	1	0	1	0	1	0	1	0
0	0.0193762	1	0	1	0	1	0	1	0	1	0	1	0	1	0	1	0	1	0	1	0	3	0	2	0	1	0	1	0	1	0	1	0
0	0.0824674	2	0	2	0	2	0	2	0	2	0	2	0	2	0	2	0	3	0	1	0	3	0	2	0	2	0	2	0	2	0	2	0
0	0.214113	1	0	1	0	2	0	2	0	1	0	1	0	3	0	2	0	2	0	2	0	3	0	3	0	2	0	2	0	1	0	1	0
0	0.000301838	1	0	1	0	1	0	1	0	1	0	1	0	1	0	1	0	1	0	1	0	2	0	2	0	1	0	1	0	1	0	1	0
0	8.4436e-05	1	0	1	0	1	0	1	0	2	0	1	0	1	0	1	0	1	0	1	0	2	0	2	0	1	0	1	0	2	0	1	0
0	0.541925	1	0	2	0	3	0	3	1	3	1	4	1	3	1	4	1	3	0	3	1	3	0	3	0	3	0	3	1	3	1	4	1
0	0.397662	1	0	4	1	1	0	1	0	2	0	2	0	3	0	4	1	2	0	2	0	3	1	3	1	1	0	1	0	2	0	2	0
0	0.0629279	1	0	1	0	1	0	1	0	2	0	2	0	2	0	1	0	1	0	1	0	1	0	1	0	1	0	1	0	2	0	2	0
0	0.0167033	1	0	1	0	1	0	1	0	2	0	2	0	3	0	1	0	2	0	2	0	3	0	3	0	1	0	1	0	2	0	2	0
0	0.16482	1	0	1	0	1	0	1	0	2	0	2	0	3	0	1	0	1	0	1	0	2	0	2	0	1	0	1	0	2	0	2	0
0	0.0490829	1	0	1	0	1	0	1	0	2	0	2	0	2	0	1	0	1	0	1	0	2	0	2	0	1	0	1	0	2	0	2	0
0	0.0607734	3	0	4	1	1	0	1	0	2	0	2	0	3	0	4	1	2	0	2	0	3	0	2	0	1	0	1	0	2	0	2	0
0	0.00307625	2	0	2	0	1	0	1	0	1	0	1	0	2	0	2	0	2	0	2	0	2	0	2	0	1	0	1	0	1	0	1	0
0	0.0434012	4	1	4	1	5	1	5	1	3	1	3	0	2	0	2	0	3	1	3	1	2	0	2	0	2	0	2	0	3	1	3	0
0	0.0218474	1	0	1	0	1	0	1	0	2	0	2	0	1	0	1	0	1	0	1	0	1	0	1	0	1	0	1	0	2	0	2	0
0	0.0520243	2	0	2	0	1	0	1	0	2	0	2	0	2	0	2	0	1	0	1	0	2	0	2	0	1	0	1	0	2	0	2	0
0	0.167699	1	0	1	0	1	0	1	0	2	0	2	0	1	0	1	0	1	0	1	0	2	0	2	0	1	0	1	0	2	0	2	0
0	0.277823	2	0	2	0	1	0	1	0	1	0	1	0	2	0	2	0	1	0	1	0	2	0	2	0	1	0	1	0	1	0	1	0
0	0.288579	1	0	1	0	1	0	1	0	1	0	1	0	3	0	1	0	2	0	2	0	2	0	2	0	1	0	1	0	1	0	1	0
0	0.0173683	1	0	1	0	2	0	2	0	1	0	1	0	3	0	1	0	2	0	2	0	2	0	2	0	2	0	2	0	1	0	1	0
0	0.16693	1	0	1	0	2	0	2	0	1	0	1	0	1	0	1	0	1	0	1	0	2	0	2	0	2	0	2	0	1	0	1	0
0	0.239911	1	0	1	0	1	0	1	0	2	0	2	0	3	0	1	0	2	0	2	0	2	0	2	0	1	0	1	0	2	0	2	0
0	0.00716608	1	0	1	0	1	0	1	0	2	0	1	0	1	0	1	0	2	0	1	0	2	0	2	0	1	0	1	0	2	0	1	0
0	0.0428094	3	0	4	1	3	0	3	0	2	0	2	0	3	0	4	1	2	0	1	0	2	0	2	0	3	0	3	0	2	0	2	0
0	0.0416037	1	0	1	0	2	0	2	0	3	1	3	1	1	0	1	0	2	0	1	0	2	0	2	0	2	0	2	0	3	1	3	1
0	0.0272582	1	0	1	0	5	1	5	1	3	1	3	1	1	0	1	0	3	0	1	0	2	0	2	0	3	0	2	0	3	1	3	1
0	0.0979701	1	0	1	0	1	0	1	0	1	0	1	0	2	0	2	0	2	0	1	0	2	0	2	0	1	0	1	0	1	0	1	0
0	0.0190277	1	0	1	0	1	0	1	0	2	0	2	0	1	0	1	0	2	0	1	0	2	0	2	0	1	0	1	0	1	0	1	0
0	0.0617514	1	0	1	0	2	0	2	0	2	0	2	0	1	0	1	0	1	0	1	0	2	0	2	0	2	0	2	0	1	0	1	0
0	0.0149043	1	0	1	0	1	0	1	0	1	0	1	0	2	0	2	0	1	0	1	0	1	0	1	0	1	0	1	0	1	0	1	0
0	0.0450812	1	0	1	0	1	0	1	0	2	0	2	0	2	0	1	0	1	0	1	0	1	0	1	0	1	0	1	0	2	0	2	0
0	0.00638554	1	0	1	0	1	0	1	0	2	0	1	0	2	0	1	0	2	0	2	0	1	0	1	0	1	0	1	0	2	0	1	0
0	0.0760035	3	1	4	1	3	0	3	0	2	0	2	0	3	1	4	1	2	0	2	0	3	0	2	0	3	0	3	0	1	0	1	0
0	0.00532068	1	0	1	0	1	0	1	0	1	0	1	0	1	0	1	0	1	0	1	0	2	0	2	0	1	0	1	0	1	0	1	0
0	0.00816845	2	0	2	0	4	1	3	0	3	1	2	0	2	0	2	0	2	0	2	0	1	0	1	0	2	0	2	0	3	1	2	0
0	0.0359691	2	0	2	0	1	0	1	0	3	1	2	0	2	0	2	0	2	0	2	0	1	0	1	0	1	0	1	0	3	1	2	0
0	0.169126	1	0	1	0	2	0	2	0	3	1	3	1	1	0	1	0	3	0	2	0	2	0	2	0	2	0	2	0	3	1	3	1
1	0.160173	2	0	2	0	5	1	5	1	2	0	2	0	2	0	2	0	2	0	2	0	2	0	2	0	2	0	2	0	2	0	2	0
1	0.430614	2	0	5	1	3	1	3	1	3	1	3	1	3	0	5	1	3	0	3	1	2	0	3	1	3	0	3	1	3	1	3	1
1	0.925619	3	0	4	1	3	1	3	1	3	1	4	1	3	0	4	1	2	0	3	0	2	0	3	1	3	1	3	1	3	1	4	1
1	0.812792	3	1	4	1	4	1	4	1	3	0	3	1	3	1	5	1	3	1	4	1	4	1	4	1	3	1	3	1	3	0	3	1
1	0.465633	2	0	2	0	1	0	3	0	3	0	3	1	2	0	2	0	1	0	3	0	4	1	4	1	1	0	3	0	3	0	3	1
1	0.554353	5	1	5	1	4	1	4	1	4	1	4	1	5	1	5	1	3	1	3	1	4	1	4	1	3	1	4	1	4	1	4	1
1	0.571205	3	0	4	1	2	0	3	1	4	1	4	1	3	0	4	1	2	0	3	0	3	1	4	1	3	0	3	1	4	1	4	1
1	0.483549	2	0	4	1	4	1	4	1	4	1	4	1	3	0	4	1	3	1	3	1	3	1	4	1	3	1	3	1	4	1	4	1
1	0.599857	3	1	5	1	4	1	4	1	3	1	3	1	2	0	3	0	3	1	4	1	4	1	4	1	3	1	3	1	3	1	3	1
1	0.680722	4	1	4	1	4	1	4	1	4	1	4	1	4	1	5	1	3	0	3	0	4	1	4	1	3	1	3	1	4	1	4	1
1	0.639098	2	0	4	1	4	1	4	1	4	1	4	1	2	0	4	1	2	0	3	0	3	1	4	1	3	1	3	1	3	1	4	1
1	0.447	1	0	4	1	4	1	4	1	4	1	4	1	1	0	3	0	3	1	3	1	4	1	4	1	3	1	3	1	3	1	4	1
1	0.790578	4	1	4	1	3	1	3	1	4	1	4	1	3	1	5	1	3	1	4	1	4	1	4	1	3	1	3	1	3	1	4	1
1	0.92598	5	1	5	1	5	1	5	1	5	1	5	1	5	1	5	1	3	1	5	1	4	1	5	1	4	1	4	1	4	1	5	1

## Sheet: Figure 4
External cohort 1																																			External cohort 2
Ground_truth	predicting status	LGNet_confidence_score	Unassisted_Pathologist 1 confidence_score	Unassisted_Pathologist 1	Assisted_Pathologist 1 confidence_score	Assisted_Pathologist 1	Unassisted_Pathologist 2 confidence_score	Unassisted_Pathologist 2	Assisted_Pathologist 2 confidence_scoreAssisted_Pathologist 2		Unassisted_Pathologist 3 confidence_score	Unassisted_Pathologist 3	Assisted_Pathologist 3 confidence_score	Assisted_Pathologist 3	Unassisted_Pathologist 4 confidence_score	Unassisted_Pathologist 4	Assisted_Pathologist 4 confidence_score	Assisted_Pathologist 4	Unassisted_Pathologist 5 confidence_score	Unassisted_Pathologist 5	Assisted_Pathologist 5 confidence_score	Assisted_Pathologist 5	Unassisted_Pathologist 6 confidence_score	Unassisted_Pathologist 6	Assisted_Pathologist 6 confidence_score	Assisted_Pathologist 6	Unassisted_Pathologist 7 confidence_score	Unassisted_Pathologist 7	Assisted_Pathologist 7 confidence_score	Assisted_Pathologist 7	Unassisted_Pathologist 8 confidence_score	Unassisted_Pathologist 8	Assisted_Pathologist 8 confidence_score	Assisted_Pathologist 8	Ground_truth	LGNet_confidence_score	Unassisted_Pathologist 1 confidence_score	Unassisted_Pathologist 1	Assisted_Pathologist 1 confidence_score	Assisted_Pathologist 1	Unassisted_Pathologist 2 confidence_score	Unassisted_Pathologist 2	Assisted_Pathologist 2 confidence_score	Assisted_Pathologist 2	Unassisted_Pathologist 3 confidence_score	Unassisted_Pathologist 3	Assisted_Pathologist 3 confidence_score	Assisted_Pathologist 3	Unassisted_Pathologist 4 confidence_score
0	0	0.272557	1	0	1	0	1	0	1	0	2	0	2	0	1	0	1	0	1	0	1	0	2	0	2	0	1	1	1	0	1	0	1	0	0	0.365041	3	0	3	0	1	0	2	0	2	0	2	0	3
1	0	0.223153	2	0	2	0	4	1	3	0	1	0	1	0	2	0	2	0	3	1	3	1	3	0	3	0	2	0	2	0	2	0	2	0	0	0.266497	2	0	2	0	2	0	2	0	2	0	2	0	2
1	1	0.675372	4	1	4	1	2	0	3	1	4	1	4	1	3	1	4	1	2	0	3	1	4	1	4	1	3	1	4	1	4	1	4	1	0	0.428169	2	0	2	0	1	0	2	0	2	0	2	0	3
1	1	0.494223	3	0	4	1	5	1	5	1	3	1	3	1	3	0	3	1	4	1	5	1	3	1	3	1	3	1	4	1	3	0	3	1	0	0.179412	1	0	1	0	1	0	1	0	2	0	2	0	1
1	0	0.277607	2	0	2	0	2	0	2	0	4	1	4	1	2	0	2	0	2	0	2	0	3	1	3	1	2	0	2	0	2	0	2	0	0	0.60111	1	0	1	0	1	0	1	0	1	0	2	0	3
1	1	0.811515	4	1	4	1	2	0	2	0	4	1	5	1	5	1	5	1	3	0	3	1	4	1	4	1	3	1	4	1	4	1	4	1	0	0.379158	2	0	2	0	1	0	2	0	2	0	2	0	3
1	1	0.443443	4	1	4	1	3	1	3	1	4	1	4	1	3	0	3	0	2	0	2	0	3	1	3	1	3	0	3	1	4	1	4	1	0	0.336725	1	0	4	1	5	1	5	1	3	1	3	1	3
1	1	0.760899	5	1	5	1	2	0	3	1	4	1	5	1	3	1	4	1	3	1	4	1	4	1	5	1	4	1	4	1	4	1	4	1	0	0.199821	1	0	1	0	2	0	2	0	3	1	3	0	2
1	0	0.260874	2	0	2	0	4	1	3	1	2	0	2	0	2	0	2	0	3	1	3	1	3	1	3	1	3	0	3	0	2	0	2	0	0	0.0669013	1	0	1	0	1	0	1	0	3	0	3	0	1
1	1	0.510683	4	1	4	1	5	1	5	1	3	0	3	1	3	1	4	1	3	1	5	1	3	0	3	1	3	1	4	1	3	1	3	1	0	0.297062	3	1	3	1	4	1	3	0	2	0	2	0	3
1	1	0.541405	4	1	4	1	2	0	3	0	3	0	3	1	3	0	3	1	2	0	2	0	3	0	3	1	3	1	3	1	3	0	3	1	0	0.0459316	2	0	2	0	1	0	1	0	1	0	1	0	2
1	1	0.638453	5	1	5	1	5	1	5	1	4	1	4	1	5	1	5	1	4	1	5	1	4	1	4	1	4	1	4	1	4	1	4	1	0	0.154078	1	0	1	0	2	0	2	0	1	0	1	0	1
1	1	0.468646	2	0	3	1	5	1	5	1	4	1	4	1	2	0	3	1	3	1	4	1	3	0	4	1	3	0	3	1	3	0	3	1	0	0.0915867	1	0	1	0	2	0	2	0	1	0	1	0	3
1	1	0.73306	4	1	4	1	3	1	3	1	4	1	4	1	4	1	4	1	4	1	5	1	3	1	3	1	3	1	4	1	4	1	4	1	0	0.36645	1	0	1	0	3	0	3	0	3	0	3	0	3
1	1	0.700999	2	0	5	1	5	1	5	1	4	1	4	1	3	0	3	1	5	1	5	1	5	1	5	1	4	1	4	1	4	1	5	1	0	0.0485688	1	0	1	0	3	1	3	0	3	1	3	0	1
1	1	0.396856	2	0	2	0	1	0	1	0	2	0	2	0	2	0	2	0	2	0	3	0	3	0	3	0	2	0	3	0	2	0	2	0	0	0.432048	1	0	1	0	2	0	2	0	2	0	2	0	3
1	1	0.546568	3	0	5	1	5	1	5	1	3	0	3	1	3	0	3	1	3	1	4	1	3	1	3	1	3	1	4	1	3	1	4	1	0	0.0704975	1	0	1	0	4	1	4	1	3	1	3	0	1
1	0	0.278726	2	0	2	0	2	0	2	0	4	1	4	1	2	0	2	0	2	0	2	0	3	0	3	0	2	0	3	0	4	1	4	1	0	0.242653	1	0	1	0	1	0	1	0	3	1	3	1	2
1	1	0.74298	2	0	5	1	3	1	3	1	4	1	4	1	2	0	3	1	3	0	3	1	4	1	4	1	3	0	3	1	4	1	5	1	0	0.0261532	1	0	1	0	1	0	1	0	3	1	3	1	1
1	1	0.547389	4	1	4	1	5	1	5	1	4	1	4	1	4	1	4	1	3	1	3	1	5	1	5	1	4	1	4	1	4	1	4	1	0	0.47483	3	0	3	1	2	0	2	0	3	0	3	0	3
1	1	0.900258	4	1	4	1	5	1	5	1	3	1	4	1	5	1	5	1	3	1	5	1	3	1	4	1	3	1	4	1	4	1	5	1	0	0.00460814	1	0	1	0	2	0	2	0	2	0	1	0	1
1	1	0.710203	3	1	4	1	4	1	4	1	4	1	4	1	3	1	4	1	3	0	3	1	4	1	4	1	3	1	4	1	4	1	4	1	0	0.107155	1	0	1	0	1	0	1	0	2	0	2	0	2
1	1	0.822169	5	1	5	1	5	1	5	1	3	0	3	1	5	1	5	1	3	1	4	1	3	1	3	1	4	1	4	1	4	1	5	1	0	0.0989169	2	0	1	0	2	0	2	0	2	0	1	0	3
1	1	0.457629	1	0	1	0	4	1	4	1	4	1	4	1	1	0	1	0	3	0	3	0	3	0	3	1	2	0	3	0	3	1	3	1	0	0.0329602	2	0	1	0	2	0	2	0	2	0	1	0	3
1	1	0.660805	4	1	4	1	4	1	4	1	4	1	4	1	3	1	4	1	3	0	3	1	3	1	3	1	3	1	3	1	4	1	4	1	0	0.154882	3	0	3	0	5	1	5	1	3	1	3	1	3
1	1	0.816706	5	1	5	1	4	1	4	1	4	1	4	1	3	0	5	1	3	1	4	1	3	1	4	1	3	1	4	1	4	1	5	1	0	0.355194	4	1	4	1	4	1	4	1	3	1	3	1	4
1	1	0.779119	4	1	4	1	4	1	4	1	4	1	4	1	5	1	3	1	3	1	4	1	4	1	4	1	4	1	4	1	4	1	5	1	0	0.0168014	2	0	2	0	1	0	1	0	2	0	1	0	2
1	0	0.251076	2	0	2	0	4	1	4	1	4	1	4	1	2	0	2	0	3	1	3	0	3	0	3	0	2	0	2	0	3	0	3	0	0	0.188488	1	0	1	0	2	0	2	0	2	0	2	0	3
1	1	0.57406	2	0	4	1	1	0	3	0	2	0	2	0	3	0	4	1	2	0	3	1	3	1	3	1	3	0	3	1	2	0	2	0	0	0.0575647	1	0	1	0	2	0	2	0	2	0	1	0	2
1	1	0.623515	2	0	4	1	3	0	3	1	4	1	4	1	3	1	4	1	2	0	3	1	4	1	4	1	3	1	3	1	4	1	5	1	0	0.0699414	1	0	1	0	1	0	1	0	2	0	2	0	1
1	1	0.393105	4	1	4	1	3	1	3	1	4	1	4	1	2	0	3	0	2	0	3	0	3	1	3	1	3	0	3	0	3	1	3	1	0	0.332342	1	0	1	0	1	0	1	0	2	0	2	0	2
1	1	0.845955	4	1	4	1	4	1	4	1	4	1	4	1	5	1	5	1	3	0	3	1	4	1	4	1	3	1	4	1	4	1	5	1	0	0.202843	1	0	1	0	1	0	1	0	2	0	2	0	2
1	1	0.638514	4	1	4	1	3	1	3	1	4	1	4	1	4	1	4	1	2	0	3	1	4	1	4	1	3	1	3	1	4	1	5	1	0	0.219731	3	1	3	1	5	1	3	0	2	0	1	0	3
1	1	0.613077	2	0	2	0	2	0	3	1	3	0	3	1	4	1	4	1	3	1	4	1	4	1	4	1	3	0	3	1	4	1	4	1	0	0.0515069	1	0	1	0	2	0	2	0	1	0	1	0	1
1	1	0.679335	2	0	3	0	3	1	3	1	3	1	3	1	2	0	3	0	3	0	3	1	3	0	3	1	3	1	3	1	3	0	3	1	0	0.0864061	2	0	2	0	4	1	4	1	1	0	1	0	2
1	1	0.788313	4	1	4	1	2	0	3	1	4	1	4	1	3	1	3	1	3	0	3	0	4	1	4	1	4	1	4	1	4	1	4	1	0	0.505663	1	0	1	0	1	0	1	0	1	0	1	0	3
1	1	0.52404	3	0	3	1	3	1	3	1	4	1	4	1	3	0	3	1	2	0	2	0	3	1	3	1	3	0	3	1	4	1	4	1	0	0.246842	3	0	3	0	3	1	3	0	1	0	1	0	3
1	1	0.502761	1	0	3	0	1	0	3	1	2	0	2	0	1	0	3	0	2	0	3	1	3	1	3	1	3	0	3	0	3	1	3	1	0	0.14433	1	0	1	0	2	0	2	0	1	0	1	0	1
1	1	0.360666	2	0	2	0	2	0	3	1	3	0	3	0	2	0	2	0	2	0	3	1	3	0	3	0	3	0	3	1	2	0	2	0	0	0.0361386	2	0	2	0	2	0	2	0	1	0	1	0	2
1	1	0.374684	1	0	1	0	2	0	3	1	4	1	4	1	1	0	1	0	3	0	3	0	3	1	3	1	2	0	2	0	3	0	3	1	0	0.119004	1	0	1	0	2	0	2	0	1	0	1	0	1
1	1	0.816865	2	0	3	0	3	1	3	1	4	1	4	1	2	0	3	0	3	1	4	1	4	1	4	1	4	1	4	1	4	1	5	1	0	0.362282	2	0	2	0	3	1	3	1	1	0	1	0	2
1	0	0.224396	1	0	1	0	1	0	1	0	2	0	2	0	1	0	1	0	2	0	2	0	3	0	3	0	2	0	2	0	3	0	3	0	0	0.0102601	2	0	2	0	1	0	1	0	1	0	1	0	2
1	1	0.806903	4	1	4	1	3	1	3	1	4	1	4	1	4	1	4	1	3	1	5	1	3	1	3	1	3	1	3	1	4	1	5	1	0	0.133948	2	0	2	0	1	0	1	0	2	0	1	0	3
1	0	0.305272	2	0	2	0	2	0	2	0	4	1	4	1	2	0	2	0	2	0	1	0	3	0	3	0	2	0	3	0	3	1	3	1	0	0.212453	1	0	1	0	2	0	2	0	2	0	2	0	3
1	1	0.611197	4	1	4	1	2	0	3	1	3	0	4	1	3	1	4	1	2	0	3	1	3	0	3	0	3	0	3	1	3	0	3	1	0	0.330552	1	0	1	0	3	1	3	1	1	0	1	0	1
1	1	0.5378	4	1	4	1	3	1	3	1	4	1	4	1	3	1	4	1	3	1	3	1	4	1	4	1	3	1	3	1	4	1	5	1	0	0.0736721	2	0	2	0	2	0	2	0	1	0	1	0	2
1	1	0.650364	5	1	5	1	3	1	3	1	3	1	3	1	5	1	5	1	3	0	3	1	3	1	3	1	3	1	3	1	3	1	4	1	0	0.458656	1	0	1	0	2	0	3	1	2	0	3	0	1
1	1	0.426008	2	0	2	0	2	0	3	1	4	1	4	1	2	0	2	0	3	0	3	0	3	1	3	1	2	0	3	0	4	1	4	1	0	0.252587	1	0	1	0	3	0	3	0	2	0	2	0	3
1	1	0.696659	4	1	4	1	2	0	3	1	4	1	4	1	4	1	4	1	3	0	3	1	4	1	4	1	3	1	3	1	4	1	5	1	0	0.317984	2	0	2	0	1	0	3	0	2	0	2	0	3
1	1	0.715881	5	1	5	1	5	1	5	1	4	1	4	1	5	1	5	1	4	1	5	1	4	1	4	1	4	1	4	1	4	1	4	1	0	0.0923253	1	0	1	0	1	0	1	0	2	0	1	0	2
0	0	0.0379211	2	0	2	0	1	0	1	0	2	0	2	0	2	0	2	0	2	0	2	0	1	0	1	0	1	0	1	0	1	0	1	0	0	0.0392749	1	0	1	0	1	0	1	0	1	0	1	0	2
0	0	0.207257	1	0	1	0	3	0	3	0	2	0	2	0	2	0	1	0	1	0	1	0	3	0	2	0	1	0	1	0	2	0	2	0	0	0.0444544	1	0	1	0	1	0	1	0	1	0	1	0	1
0	0	0.0311665	1	0	1	0	3	0	3	0	2	0	2	0	2	0	1	0	2	0	1	0	1	0	1	0	3	0	3	0	1	0	1	0	0	0.165336	2	0	2	0	3	1	3	0	1	0	1	0	2
0	0	0.152207	1	0	1	0	1	0	1	0	2	0	2	0	2	0	1	0	2	0	1	0	3	0	2	0	1	0	1	0	2	0	2	0	0	0.00281512	3	1	2	0	2	0	2	0	1	0	1	0	3
0	0	0.0599314	1	0	1	0	1	0	1	0	2	0	2	0	2	0	1	0	1	0	1	0	2	0	2	0	1	0	1	0	1	0	1	0	0	0.0577407	2	0	2	0	2	0	2	0	1	0	1	0	2
0	1	0.713581	4	1	4	1	2	0	2	0	4	1	4	1	4	1	4	1	3	0	3	0	3	0	3	0	2	0	3	0	4	1	4	1	0	0.0807198	1	0	1	0	1	0	1	0	1	0	1	0	1
0	0	0.0128679	2	0	2	0	1	0	1	0	2	0	2	0	2	0	2	0	1	0	1	0	2	0	2	0	1	0	1	0	1	0	1	0	0	0.0623029	2	0	2	0	1	0	1	0	1	0	1	0	2
0	0	0.176491	2	0	2	0	2	0	2	0	3	0	3	0	2	0	2	0	3	0	2	0	3	0	2	0	2	0	1	0	2	0	2	0	0	0.192051	4	1	2	0	1	0	1	0	1	0	1	0	4
0	0	0.037204	2	0	2	0	1	0	1	0	2	0	2	0	2	0	2	0	2	0	2	0	1	0	1	0	1	0	1	0	2	0	2	0	0	0.222642	2	0	2	0	1	0	1	0	1	0	1	0	2
0	0	0.252752	2	0	2	0	1	0	1	0	1	0	1	0	2	0	2	0	1	0	1	0	3	0	2	0	1	0	1	0	3	0	2	0	0	0.0818924	4	1	2	0	1	0	1	0	1	0	1	0	4
0	0	0.0400031	1	0	1	0	3	0	3	0	2	0	2	0	1	0	1	0	1	0	1	0	3	0	2	0	2	0	2	0	2	0	2	0	0	0.0669674	2	0	2	0	3	0	3	0	1	0	1	0	2
0	0	0.0931269	2	0	2	0	1	0	1	0	2	0	2	0	3	0	2	0	1	0	1	0	2	0	2	0	1	0	1	0	1	0	1	0	0	0.198434	3	1	3	1	1	0	1	0	1	0	1	0	3
0	0	0.0781167	1	0	1	0	1	0	1	0	2	0	2	0	1	0	1	0	1	0	1	0	3	0	1	0	1	0	1	0	1	0	1	0	0	0.49665	2	0	2	0	3	0	3	0	1	0	1	0	2
0	0	0.160479	2	0	2	0	1	0	1	0	2	0	2	0	3	0	2	0	2	0	2	0	3	0	1	0	1	0	1	0	3	0	2	0	0	0.10252	2	0	2	0	4	1	4	1	1	0	1	0	3
0	0	0.0124348	1	0	1	0	1	0	1	0	1	0	1	0	1	0	1	0	2	0	2	0	2	0	1	0	1	0	1	0	1	0	1	0	0	0.223572	1	0	1	0	3	0	3	0	1	0	1	0	2
0	0	0.16607	2	0	2	0	1	0	1	0	2	0	2	0	3	0	2	0	2	0	2	0	1	0	1	0	1	0	1	0	3	0	1	0	0	0.126786	3	0	1	0	4	1	4	1	2	0	1	0	3
0	0	0.0604969	2	0	2	0	1	0	1	0	1	0	1	0	2	0	2	0	2	0	2	0	1	0	1	0	1	0	1	0	1	0	1	0	0	0.000533605	1	0	1	0	2	0	2	0	1	0	1	0	1
0	1	0.323641	1	0	1	0	3	0	3	1	2	0	2	0	1	0	1	0	1	0	1	0	2	0	2	0	2	0	3	0	2	0	2	0	0	0.210642	1	0	1	0	3	0	3	0	2	0	2	0	3
0	0	0.0914258	1	0	1	0	3	0	3	0	2	0	2	0	2	0	1	0	2	0	1	0	3	0	2	0	1	0	1	0	1	0	1	0	0	0.568407	2	0	2	0	1	0	1	0	2	0	3	0	3
0	0	0.012425	1	0	1	0	1	0	1	0	1	0	1	0	2	0	1	0	2	0	1	0	3	0	2	0	1	0	1	0	1	0	1	0	0	0.486826	1	0	1	0	2	0	3	1	1	0	1	0	2
0	0	0.0325885	1	0	1	0	2	0	2	0	2	0	2	0	1	0	1	0	1	0	1	0	2	0	2	0	1	0	1	0	2	0	2	0	0	0.47582	3	0	3	1	3	1	3	1	2	0	2	0	3
0	0	0.178446	4	1	2	0	2	0	2	0	3	0	2	0	4	1	2	0	3	0	2	0	3	0	2	0	1	0	1	0	2	0	1	0	0	0.279798	2	0	2	0	2	0	2	0	1	0	1	0	2
0	0	0.0866117	2	0	2	0	1	0	1	0	2	0	1	0	3	0	2	0	1	0	1	0	3	0	3	0	1	0	1	0	1	0	1	0	0	0.457243	1	0	1	0	2	0	2	0	1	0	1	0	1
0	0	0.0938643	1	0	1	0	1	0	1	0	2	0	2	0	1	0	1	0	1	0	1	0	2	0	2	0	1	0	1	0	2	0	2	0	0	0.0776705	3	0	1	0	1	0	1	0	1	0	1	0	3
0	0	0.208855	2	0	2	0	1	0	1	0	2	0	1	0	3	0	2	0	1	0	1	0	2	0	2	0	1	0	1	0	3	0	1	0	0	0.353448	2	0	2	0	2	0	2	0	2	0	2	0	2
0	0	0.202064	2	0	2	0	1	0	1	0	2	0	2	0	3	0	2	0	3	0	2	0	1	0	1	0	1	0	1	0	2	0	2	0	0	0.0257484	1	0	1	0	3	0	3	0	2	0	2	0	1
0	0	0.160339	2	0	2	0	1	0	1	0	1	0	1	0	2	0	2	0	2	0	2	0	1	0	1	0	1	0	1	0	1	0	1	0	0	0.200801	1	0	1	0	2	0	2	0	1	0	1	0	3
0	0	0.288997	1	0	1	0	3	0	3	0	2	0	1	0	1	0	1	0	1	0	1	0	3	0	2	0	1	0	1	0	3	0	1	0	0	0.381004	3	1	3	1	2	0	2	0	1	0	1	0	3
0	0	0.035608	1	0	1	0	2	0	2	0	2	0	1	0	1	0	1	0	1	0	1	0	2	0	1	0	2	0	2	0	1	0	1	0	0	0.0435949	1	0	1	0	2	0	2	0	1	0	1	0	3
0	0	0.0835896	2	0	2	0	1	0	1	0	2	0	1	0	2	0	2	0	3	0	1	0	1	0	1	0	1	0	1	0	1	0	1	0	0	0.473093	1	0	3	1	3	0	3	0	2	0	2	0	1
0	0	0.0253836	2	0	2	0	2	0	2	0	2	0	1	0	2	0	2	0	1	0	2	0	2	0	2	0	2	0	2	0	2	0	2	0	0	0.0908572	1	0	1	0	2	0	2	0	2	0	2	0	1
0	0	0.173608	2	0	2	0	1	0	1	0	1	0	1	0	3	0	2	0	2	0	2	0	1	0	1	0	1	0	1	0	1	0	1	0	0	0.387371	3	0	3	1	5	1	5	1	3	1	3	1	3
0	0	0.0379503	2	0	2	0	1	0	1	0	2	0	1	0	2	0	2	0	1	0	2	0	3	0	2	0	1	0	1	0	2	0	1	0	0	0.0614788	2	0	2	0	2	0	2	0	1	0	1	0	2
0	0	0.099236	2	0	2	0	2	0	2	0	3	1	3	0	2	0	2	0	3	0	3	0	3	0	2	0	2	0	2	0	3	1	3	0	0	0.211248	3	1	3	1	3	0	3	0	3	1	3	0	3
0	0	0.0399536	2	0	2	0	1	0	1	0	2	0	2	0	3	0	2	0	2	0	2	0	2	0	1	0	1	0	1	0	2	0	2	0	0	0.0995426	1	0	1	0	1	0	1	0	3	1	3	0	1
0	0	0.251563	2	0	2	0	1	0	1	0	2	0	2	0	3	0	2	0	1	0	1	0	3	0	1	0	1	0	1	0	3	0	2	0	0	0.426379	1	0	1	0	1	0	1	0	2	0	2	0	2
0	0	0.0496824	2	0	2	0	1	0	1	0	1	0	1	0	2	0	2	0	2	0	2	0	2	0	1	0	1	0	1	0	1	0	1	0	0	0.522217	1	0	1	0	1	0	1	0	2	0	2	0	2
0	0	0.0546141	2	0	2	0	1	0	1	0	2	0	2	0	2	0	2	0	1	0	1	0	3	0	1	0	1	0	1	0	1	0	1	0	0	0.0222247	4	1	4	1	3	0	3	0	2	0	2	0	4
0	0	0.0309774	2	0	2	0	1	0	1	0	2	0	2	0	2	0	2	0	1	0	1	0	3	0	2	0	1	0	1	0	2	0	2	0	0	0.265798	4	1	4	1	3	1	3	0	3	1	3	1	4
0	1	0.583363	1	0	1	0	2	0	2	0	2	0	3	0	1	0	1	0	3	1	4	1	3	1	3	1	1	0	3	0	3	1	3	1	0	0.0511415	2	0	2	0	3	0	3	0	3	1	3	0	3
0	0	0.309074	1	0	1	0	1	0	1	0	2	0	2	0	1	0	1	0	3	0	2	0	2	0	2	0	1	0	1	0	2	0	2	0	0	0.151539	1	0	1	0	1	0	1	0	1	0	1	0	1
0	0	0.225319	2	0	2	0	1	0	1	0	2	0	2	0	2	0	2	0	3	0	2	0	2	0	2	0	1	0	1	0	3	0	2	0	0	0.328472	2	0	3	1	3	0	3	0	2	0	2	0	2
0	0	0.264797	1	0	1	0	2	0	2	0	2	0	2	0	3	0	1	0	1	0	1	0	3	0	3	0	2	0	2	0	3	0	1	0	0	0.0546167	4	1	4	1	2	0	2	0	2	0	2	0	4
0	0	0.167191	1	0	1	0	1	0	1	0	2	0	2	0	1	0	1	0	1	0	1	0	2	0	2	0	1	0	1	0	3	1	2	0	0	0.361212	2	0	2	0	3	0	3	0	2	0	2	0	2
0	0	0.152963	2	0	2	0	1	0	1	0	3	1	3	0	3	0	2	0	2	0	2	0	3	0	2	0	1	0	1	0	3	0	3	0	0	0.104048	5	1	3	1	3	1	3	0	2	0	1	0	5
0	0	0.0828243	1	0	1	0	1	0	1	0	2	0	2	0	1	0	1	0	1	0	1	0	3	0	2	0	1	0	1	0	2	0	1	0	0	0.584217	1	0	1	0	1	0	1	0	2	0	2	0	1
0	0	0.146242	2	0	2	0	2	0	2	0	2	0	1	0	2	0	2	0	3	0	3	0	2	0	2	0	2	0	2	0	1	0	1	0	0	0.12314	2	0	2	0	1	0	1	0	2	0	2	0	2
0	0	0.0702471	2	0	2	0	1	0	1	0	2	0	1	0	2	0	2	0	2	0	2	0	2	0	2	0	1	0	1	0	1	0	1	0	0	0.101367	3	0	2	0	1	0	1	0	2	0	1	0	3
0	0	0.118475	1	0	1	0	2	0	2	0	2	0	1	0	1	0	1	0	1	0	1	0	3	0	2	0	2	0	2	0	2	0	2	0	0	0.096131	2	0	2	0	1	0	1	0	2	0	1	0	2
0	0	0.146049	1	0	1	0	1	0	1	0	2	0	1	0	1	0	1	0	1	0	1	0	2	0	2	0	1	0	1	0	1	0	1	0	0	0.0834325	3	1	3	1	1	0	1	0	2	0	1	0	3
0	1	0.322907	2	0	2	0	2	0	3	1	2	0	3	0	2	0	2	0	2	0	3	0	1	0	1	0	2	0	3	0	3	0	2	0	0	0.0415948	3	1	3	1	1	0	1	0	2	0	1	0	3
0	0	0.0245714	1	0	1	0	1	0	1	0	2	0	2	0	1	0	1	0	2	0	2	0	2	0	1	0	1	0	1	0	1	0	1	0	0	0.306282	4	1	4	1	1	0	1	0	2	0	2	0	4
0	0	0.0523475	1	0	1	0	1	0	1	0	4	1	4	1	1	0	1	0	1	0	1	0	2	0	2	0	1	0	1	0	4	1	4	1	0	0.05487	2	0	2	0	2	0	2	0	2	0	1	0	2
0	0	0.17007	1	0	1	0	1	0	1	0	2	0	2	0	3	0	1	0	1	0	1	0	1	0	1	0	1	0	1	0	1	0	1	0	0	0.0665859	4	1	4	1	2	0	2	0	1	0	1	0	4
0	0	0.0835653	1	0	1	0	3	0	3	0	2	0	2	0	1	0	1	0	1	0	1	0	3	0	2	0	1	0	1	0	2	0	2	0	0	0.025937	1	0	1	0	2	0	2	0	2	0	1	0	2
0	0	0.0950903	2	0	2	0	4	1	4	1	3	1	3	0	2	0	2	0	1	0	1	0	3	0	3	0	3	0	2	0	3	1	3	0	0	0.135985	2	0	2	0	3	0	3	0	2	0	2	0	2
0	0	0.0452557	2	0	2	0	2	0	2	0	3	0	2	0	2	0	2	0	1	0	1	0	3	0	3	0	2	0	1	0	2	0	1	0	0	0.247838	1	0	1	0	1	0	1	0	2	0	2	0	3
0	0	0.0192805	2	0	2	0	2	0	2	0	2	0	1	0	2	0	2	0	3	0	2	0	2	0	2	0	2	0	2	0	3	0	2	0	0	0.178587	2	0	2	0	1	0	1	0	2	0	2	0	3
0	0	0.131513	1	0	1	0	2	0	2	0	2	0	1	0	3	0	1	0	1	0	1	0	2	0	2	0	2	0	2	0	1	0	1	0	0	0.305578	1	0	1	0	1	0	1	0	3	1	3	1	3
0	0	0.0184198	1	0	1	0	1	0	1	0	2	0	1	0	1	0	1	0	2	0	1	0	2	0	2	0	1	0	1	0	2	0	1	0	0	0.0279396	2	0	2	0	2	0	2	0	1	0	1	0	2
0	0	0.0323609	1	0	1	0	1	0	1	0	2	0	1	0	1	0	1	0	1	0	1	0	1	0	1	0	1	0	1	0	1	0	1	0	0	0.400988	1	0	1	0	2	0	2	0	2	0	2	0	1
0	0	0.0811726	1	0	1	0	1	0	1	0	2	0	1	0	3	0	1	0	1	0	1	0	1	0	1	0	1	0	1	0	3	0	1	0	0	0.1766	1	0	1	0	1	0	1	0	2	0	2	0	3
0	0	0.0966921	1	0	1	0	3	0	3	0	3	0	2	0	1	0	1	0	2	0	2	0	3	0	2	0	1	0	1	0	2	0	2	0	0	0.0423858	3	1	3	1	2	0	2	0	2	0	2	0	3
0	0	0.196649	1	0	1	0	1	0	1	0	2	0	2	0	3	0	1	0	1	0	1	0	2	0	2	0	1	0	1	0	2	0	2	0	0	0.332474	3	1	3	1	2	0	2	0	2	0	2	0	3
0	0	0.0797736	1	0	1	0	1	0	1	0	2	0	1	0	1	0	1	0	1	0	1	0	1	0	1	0	1	0	1	0	1	0	1	0	0	0.270762	2	0	2	0	1	0	1	0	2	0	2	0	3
0	0	0.05152	1	0	1	0	1	0	1	0	2	0	1	0	1	0	1	0	1	0	1	0	3	0	1	0	1	0	1	0	3	0	2	0	0	0.0799292	1	0	1	0	1	0	1	0	2	0	2	0	3
0	0	0.29859	1	0	1	0	1	0	1	0	2	0	2	0	2	0	1	0	2	0	2	0	3	0	1	0	1	0	1	0	3	0	2	0	0	0.0815503	1	0	1	0	1	0	1	0	1	0	1	0	2
0	0	0.0132876	1	0	1	0	1	0	1	0	2	0	1	0	1	0	1	0	1	0	1	0	3	0	1	0	1	0	1	0	1	0	1	0	0	0.344265	2	0	2	0	1	0	1	0	1	0	2	0	2
0	0	0.00415883	1	0	1	0	1	0	1	0	2	0	1	0	1	0	1	0	2	0	1	0	1	0	1	0	1	0	1	0	1	0	1	0	0	0.0456411	1	0	1	0	1	0	1	0	2	0	1	0	1
0	0	0.132917	1	0	1	0	1	0	1	0	2	0	2	0	2	0	1	0	1	0	1	0	3	0	1	0	1	0	1	0	1	0	1	0	0	0.272684	1	0	1	0	1	0	1	0	2	0	2	0	1
0	0	0.0478581	1	0	1	0	1	0	1	0	2	0	1	0	1	0	1	0	1	0	1	0	1	0	1	0	1	0	1	0	2	0	2	0	0	0.208168	2	0	2	0	1	0	1	0	2	0	1	0	2
0	1	0.456554	2	0	2	0	2	0	3	1	3	0	3	1	2	0	2	0	3	0	3	0	3	1	3	1	2	0	3	0	3	0	3	1	0	0.268025	2	0	2	0	1	0	1	0	1	0	1	0	4
0	0	0.22211	2	0	2	0	1	0	1	0	2	0	2	0	2	0	2	0	2	0	2	0	1	0	1	0	1	0	1	0	3	0	2	0	0	0.0885694	1	0	1	0	3	1	3	1	2	0	1	0	2
0	0	0.0589357	2	0	2	0	1	0	1	0	2	0	1	0	2	0	2	0	2	0	1	0	3	0	1	0	1	0	1	0	1	0	1	0	0	0.0275494	1	0	1	0	1	0	1	0	2	0	2	0	2
0	0	0.0208465	1	0	1	0	1	0	1	0	2	0	1	0	1	0	1	0	2	0	1	0	3	0	1	0	1	0	1	0	2	0	1	0	0	0.0583503	1	0	1	0	3	0	3	0	2	0	1	0	2
0	0	0.0282641	1	0	1	0	1	0	1	0	2	0	1	0	1	0	1	0	2	0	1	0	3	0	1	0	1	0	1	0	1	0	1	0	0	0.15492	1	0	1	0	2	0	2	0	2	0	2	0	2
0	1	0.349968	1	0	1	0	1	0	1	0	2	0	2	0	3	0	3	0	2	0	3	0	2	0	2	0	1	0	1	0	3	0	2	0	0	0.44009	1	0	3	1	2	0	3	1	2	0	3	0	2
0	0	0.0393147	1	0	1	0	1	0	1	0	2	0	2	0	2	0	1	0	2	0	1	0	2	0	2	0	1	0	1	0	1	0	1	0	0	0.0216983	2	0	2	0	1	0	1	0	2	0	1	0	2
0	0	0.0317858	1	0	1	0	2	0	2	0	2	0	1	0	1	0	1	0	1	0	1	0	3	0	2	0	2	0	2	0	1	0	1	0	0	0.0412815	1	0	1	0	1	0	1	0	2	0	1	0	1
0	0	0.0644099	1	0	1	0	1	0	1	0	2	0	2	0	2	0	1	0	2	0	1	0	2	0	2	0	1	0	1	0	2	0	2	0	0	0.0285697	1	0	1	0	1	0	1	0	1	0	1	0	2
0	1	0.353529	1	0	1	0	1	0	1	0	2	0	3	0	2	0	1	0	2	0	3	0	1	0	1	0	2	0	2	0	2	0	2	0	0	0.118085	1	0	1	0	1	0	1	0	1	0	1	0	3
0	0	0.118718	1	0	1	0	1	0	1	0	2	0	2	0	2	0	1	0	2	0	1	0	2	0	2	0	2	0	2	0	2	0	2	0	0	0.00113445	1	0	1	0	1	0	1	0	1	0	1	0	1
0	0	0.0856702	1	0	1	0	1	0	1	0	2	0	1	0	2	0	1	0	2	0	1	0	3	0	1	0	1	0	1	0	1	0	1	0	0	0.136819	2	0	2	0	2	0	2	0	2	0	2	0	2
0	0	0.081706	1	0	1	0	1	0	1	0	2	0	1	0	2	0	1	0	2	0	1	0	3	0	1	0	2	0	1	0	1	0	1	0	0	0.221768	1	0	1	0	2	0	2	0	4	1	3	0	3
0	0	0.0555621	1	0	1	0	1	0	1	0	2	0	1	0	2	0	1	0	1	0	1	0	2	0	1	0	1	0	1	0	2	0	2	0	0	0.0579664	3	1	2	0	3	0	3	0	2	0	2	0	3
0	0	0.0847059	1	0	1	0	1	0	1	0	2	0	1	0	2	0	1	0	1	0	1	0	3	0	1	0	2	0	2	0	1	0	1	0	0	0.0851429	1	0	1	0	1	0	1	0	1	0	1	0	1
0	0	0.24594	1	0	1	0	1	0	1	0	2	0	2	0	3	0	1	0	1	0	1	0	2	0	1	0	2	0	2	0	2	0	2	0	0	0.00890662	1	0	1	0	2	0	2	0	2	0	2	0	1
0	0	0.281745	1	0	1	0	1	0	1	0	2	0	2	0	2	0	1	0	2	0	2	0	3	0	1	0	1	0	1	0	3	0	2	0	0	0.144274	4	1	3	1	2	0	2	0	2	0	2	0	3
0	0	0.0632448	1	0	1	0	1	0	1	0	2	0	2	0	2	0	1	0	1	0	1	0	1	0	1	0	1	0	1	0	1	0	1	0	0	0.0203803	1	0	1	0	1	0	1	0	2	0	1	0	1
0	0	0.110623	4	1	2	0	2	0	2	0	2	0	2	0	4	1	2	0	1	0	2	0	2	0	2	0	2	0	2	0	1	0	1	0	0	0.071036	1	0	1	0	1	0	1	0	1	0	1	0	2
0	1	0.330185	4	1	4	1	2	0	3	1	2	0	1	0	4	1	4	1	3	0	3	1	2	0	2	0	2	0	3	0	3	0	3	0	0	0.255405	3	1	2	0	2	0	2	0	2	0	2	0	4
0	0	0.0622726	1	0	1	0	2	0	2	0	2	0	2	0	1	0	1	0	1	0	1	0	3	0	2	0	1	0	1	0	2	0	2	0	0	0.0946095	1	0	1	0	3	0	3	0	2	0	2	0	1
0	0	0.266305	1	0	1	0	1	0	1	0	1	0	1	0	1	0	1	0	2	0	1	0	2	0	2	0	1	0	1	0	1	0	1	0	0	0.173668	1	0	1	0	1	0	1	0	2	0	2	0	3
0	1	0.357404	2	0	2	0	2	0	3	1	2	0	2	0	2	0	2	0	3	0	3	0	2	0	2	0	3	0	3	1	2	0	2	0	0	0.0367918	2	0	2	0	1	0	1	0	2	0	1	0	2
0	0	0.0164286	1	0	1	0	1	0	1	0	2	0	1	0	1	0	1	0	1	0	1	0	3	0	1	0	1	0	1	0	1	0	1	0	0	0.0253006	1	0	1	0	2	0	2	0	2	0	2	0	1
0	0	0.130102	4	1	4	1	1	0	1	0	2	0	1	0	4	1	4	1	1	0	1	0	3	0	1	0	1	0	1	0	2	0	1	0	0	0.0224897	1	0	1	0	2	0	2	0	1	0	1	0	2
0	0	0.301201	3	1	3	1	2	0	2	0	2	0	2	0	3	1	3	1	2	0	2	0	1	0	1	0	2	0	1	0	2	0	2	0	0	0.0451022	1	0	1	0	1	0	1	0	1	0	1	0	2
0	0	0.0911532	1	0	1	0	2	0	2	0	2	0	1	0	1	0	1	0	1	0	1	0	3	0	3	0	2	0	2	0	2	0	1	0	0	0.0651778	1	0	1	0	1	0	1	0	2	0	2	0	1
0	0	0.106447	1	0	1	0	1	0	1	0	2	0	2	0	1	0	1	0	1	0	1	0	2	0	2	0	1	0	1	0	3	0	2	0	0	0.0167574	1	0	1	0	3	1	3	0	2	0	1	0	3
0	0	0.0500107	1	0	1	0	3	0	3	0	2	0	1	0	1	0	1	0	1	0	1	0	2	0	2	0	3	0	3	0	1	0	1	0	0	0.0770758	2	0	2	0	1	0	1	0	2	0	2	0	2
0	0	0.235096	1	0	1	0	2	0	2	0	2	0	2	0	3	0	1	0	2	0	2	0	3	0	2	0	2	0	2	0	3	0	2	0	0	0.569498	1	0	1	0	1	0	1	0	1	0	1	0	3
0	0	0.0296475	2	0	2	0	2	0	2	0	2	0	2	0	2	0	2	0	1	0	1	0	2	0	2	0	2	0	2	0	3	0	2	0	0	0.367542	1	0	1	0	1	0	1	0	3	1	3	1	3
0	0	0.154042	1	0	1	0	1	0	1	0	2	0	1	0	1	0	1	0	1	0	1	0	3	0	1	0	1	0	1	0	2	0	1	0	0	0.035382	2	0	2	0	1	0	1	0	1	0	1	0	2
0	0	0.11003	1	0	1	0	3	0	3	0	2	0	2	0	3	0	1	0	2	0	1	0	3	0	3	0	2	0	2	0	1	0	1	0	0	0.267688	1	0	1	0	1	0	1	0	2	0	2	0	3
0	0	0.223756	1	0	1	0	1	0	1	0	1	0	1	0	3	0	1	0	1	0	1	0	3	0	2	0	1	0	1	0	1	0	1	0	0	0.0590933	1	0	1	0	2	0	2	0	1	0	1	0	3
0	0	0.0782982	1	0	1	0	2	0	2	0	2	0	2	0	3	0	1	0	1	0	1	0	3	0	2	0	2	0	2	0	3	0	2	0	0	0.0387099	4	1	2	0	1	0	1	0	2	0	1	0	3
0	0	0.0310193	1	0	1	0	1	0	1	0	2	0	2	0	3	0	1	0	2	0	2	0	2	0	1	0	1	0	1	0	1	0	1	0	0	0.0553515	1	0	1	0	1	0	1	0	1	0	1	0	1
0	0	0.151717	1	0	1	0	1	0	1	0	2	0	2	0	1	0	1	0	2	0	2	0	2	0	2	0	1	0	1	0	2	0	2	0	0	0.182332	2	0	2	0	4	1	3	1	2	0	2	0	4
0	1	0.813538	2	0	2	0	3	1	3	1	3	0	3	1	2	0	2	0	3	0	3	1	3	0	3	1	3	0	3	0	3	1	3	1	0	0.0514163	1	0	1	0	1	0	1	0	1	0	1	0	1
0	1	0.456947	4	1	4	1	2	0	3	1	2	0	2	0	4	1	4	1	3	0	3	0	3	1	3	1	3	1	3	1	2	0	2	0	0	0.146589	1	0	1	0	1	0	1	0	2	0	2	0	3
0	0	0.0880342	1	0	1	0	3	0	3	0	2	0	2	0	1	0	1	0	1	0	1	0	3	0	2	0	2	0	2	0	1	0	1	0	0	0.140143	1	0	1	0	1	0	1	0	2	0	2	0	1
0	0	0.211598	1	0	1	0	2	0	2	0	2	0	2	0	1	0	1	0	1	0	1	0	2	0	2	0	2	0	2	0	2	0	2	0	0	0.0504116	2	0	2	0	2	0	2	0	1	0	1	0	2
0	1	0.349974	3	0	3	0	1	0	3	0	2	0	2	0	3	0	3	0	3	0	3	0	3	0	3	0	2	0	3	0	3	0	3	0	0	0.241841	3	1	4	1	2	0	2	0	2	0	2	0	3
0	0	0.135658	2	0	2	0	2	0	2	0	2	0	2	0	2	0	2	0	2	0	2	0	3	0	2	0	2	0	2	0	1	0	1	0	0	0.00679613	1	0	1	0	3	0	3	0	1	0	1	0	1
0	0	0.0704186	1	0	1	0	1	0	1	0	2	0	1	0	1	0	1	0	1	0	1	0	1	0	1	0	1	0	1	0	2	0	2	0	0	0.380509	1	0	2	0	1	0	1	0	2	0	2	0	1
0	0	0.0644423	2	0	2	0	1	0	1	0	2	0	1	0	2	0	2	0	1	0	1	0	2	0	1	0	1	0	1	0	1	0	1	0	0	0.298391	2	0	2	0	2	0	2	0	1	0	1	0	2
0	0	0.0771435	2	0	2	0	1	0	1	0	2	0	1	0	2	0	2	0	2	0	2	0	2	0	1	0	1	0	1	0	2	0	1	0	0	0.0157029	1	0	1	0	1	0	1	0	2	0	1	0	1
0	0	0.045228	1	0	1	0	1	0	1	0	2	0	1	0	1	0	1	0	1	0	1	0	1	0	1	0	1	0	1	0	2	0	1	0	0	0.050498	2	0	2	0	1	0	1	0	2	0	2	0	2
0	0	0.0018839	2	0	2	0	4	1	4	1	2	0	1	0	2	0	2	0	3	0	2	0	3	0	1	0	2	0	2	0	2	0	2	0	0	0.0937952	3	1	2	0	2	0	2	0	2	0	2	0	2
0	0	0.098497	1	0	1	0	3	0	3	0	2	0	2	0	1	0	1	0	1	0	1	0	3	0	2	0	3	0	3	0	1	0	1	0	0	0.0221146	1	0	1	0	1	0	1	0	1	0	1	0	1
0	0	0.0395139	1	0	1	0	2	0	2	0	2	0	2	0	2	0	1	0	1	0	1	0	2	0	2	0	2	0	2	0	2	0	2	0	0	0.214335	2	0	2	0	2	0	2	0	2	0	2	0	2
0	0	0.215115	1	0	1	0	1	0	1	0	2	0	2	0	1	0	1	0	1	0	1	0	2	0	2	0	1	0	1	0	1	0	1	0	0	0.0213263	1	0	1	0	2	0	2	0	1	0	1	0	1
0	0	0.00589706	1	0	1	0	1	0	1	0	2	0	1	0	2	0	1	0	1	0	1	0	1	0	1	0	1	0	1	0	2	0	1	0	0	0.278288	2	0	2	0	3	1	3	0	2	0	2	0	2
0	0	0.083415	3	0	2	0	2	0	2	0	2	0	1	0	3	0	2	0	2	0	2	0	2	0	2	0	2	0	2	0	1	0	1	0	0	0.0148448	1	0	1	0	1	0	1	0	2	0	1	0	1
0	0	0.0785251	2	0	2	0	1	0	1	0	2	0	1	0	2	0	2	0	1	0	1	0	3	0	2	0	1	0	1	0	1	0	1	0	0	0.0851132	1	0	1	0	2	0	2	0	2	0	2	0	1
0	0	0.0814079	1	0	1	0	2	0	2	0	2	0	2	0	1	0	1	0	1	0	1	0	2	0	2	0	2	0	2	0	2	0	2	0	0	0.0069174	1	0	1	0	1	0	1	0	2	0	2	0	1
0	0	0.021332	2	0	2	0	1	0	1	0	2	0	2	0	2	0	2	0	1	0	1	0	1	0	1	0	1	0	1	0	1	0	1	0	0	0.297305	4	1	4	1	3	1	3	0	2	0	2	0	4
0	0	0.115317	2	0	2	0	1	0	1	0	2	0	2	0	2	0	2	0	2	0	2	0	2	0	1	0	1	0	1	0	2	0	2	0	0	0.0548131	1	0	1	0	1	0	1	0	1	0	1	0	1
0	0	0.171421	2	0	2	0	2	0	2	0	2	0	2	0	2	0	2	0	1	0	1	0	3	0	2	0	2	0	2	0	2	0	2	0	0	0.0133318	1	0	1	0	1	0	1	0	2	0	1	0	3
0	0	0.0907574	1	0	1	0	3	0	3	0	2	0	1	0	1	0	1	0	1	0	1	0	2	0	2	0	2	0	1	0	1	0	1	0	0	0.0715128	1	0	1	0	1	0	1	0	1	0	1	0	3
0	0	0.294289	1	0	1	0	3	0	3	0	2	0	2	0	1	0	1	0	3	0	2	0	3	0	2	0	2	0	2	0	3	0	1	0	0	0.0826646	1	0	1	0	1	0	1	0	2	0	2	0	1
0	0	0.155673	2	0	2	0	2	0	2	0	2	0	2	0	2	0	2	0	1	0	1	0	2	0	1	0	2	0	2	0	1	0	1	0	0	0.608848	1	0	2	0	1	0	1	0	2	0	2	0	2
0	0	0.223957	5	1	3	0	2	0	2	0	2	0	2	0	5	1	3	0	2	0	1	0	2	0	2	0	2	0	2	0	2	0	2	0	0	0.649406	1	0	1	0	1	0	1	0	2	0	3	0	3
0	0	0.17437	2	0	1	0	2	0	2	0	2	0	2	0	2	0	1	0	1	0	1	0	3	0	2	0	2	0	2	0	2	0	2	0	0	0.335117	1	0	1	0	1	0	1	0	2	0	2	0	1
0	0	0.0860636	1	0	1	0	1	0	1	0	3	0	3	0	1	0	1	0	1	0	1	0	3	0	2	0	1	0	1	0	1	0	1	0	0	0.0939351	2	0	2	0	1	0	1	0	1	0	1	0	2
0	0	0.194422	1	0	1	0	2	0	2	0	2	0	2	0	1	0	1	0	2	0	2	0	2	0	2	0	2	0	2	0	2	0	2	0	0	0.00966667	1	0	1	0	1	0	1	0	1	0	1	0	1
0	1	0.53418	1	0	1	0	3	0	3	0	2	0	2	0	1	0	1	0	1	0	3	0	3	1	3	1	1	0	1	0	3	0	3	0	0	0.150853	1	0	1	0	1	0	1	0	2	0	2	0	3
0	0	0.0279184	2	0	2	0	2	0	2	0	2	0	2	0	2	0	2	0	1	0	1	0	2	0	2	0	2	0	2	0	1	0	1	0	0	0.105019	1	0	1	0	1	0	1	0	2	0	2	0	3
0	0	0.00563199	2	0	2	0	3	0	3	0	2	0	2	0	3	0	2	0	1	0	1	0	2	0	2	0	2	0	2	0	1	0	1	0	0	0.165653	1	0	1	0	3	0	3	0	2	0	2	0	2
0	0	0.303596	2	0	2	0	2	0	2	0	2	0	2	0	3	0	2	0	2	0	1	0	3	0	2	0	2	0	2	0	2	0	2	0	0	0.076921	1	0	1	0	2	0	2	0	2	0	2	0	2
0	0	0.155679	2	0	2	0	3	0	3	0	2	0	2	0	2	0	2	0	1	0	1	0	2	0	2	0	2	0	2	0	1	0	1	0	0	0.153442	1	0	1	0	1	0	1	0	1	0	1	0	1
0	0	0.209583	2	0	2	0	2	0	2	0	2	0	2	0	2	0	2	0	2	0	1	0	3	0	1	0	2	0	2	0	2	0	1	0	0	0.188663	2	0	2	0	3	0	3	0	2	0	2	0	2
0	0	0.125709	2	0	2	0	1	0	1	0	2	0	2	0	2	0	2	0	1	0	1	0	3	0	1	0	1	0	1	0	2	0	2	0	0	0.213495	2	0	2	0	2	0	2	0	2	0	2	0	2
0	0	0.189226	1	0	1	0	1	0	1	0	2	0	2	0	1	0	1	0	1	0	1	0	1	0	1	0	1	0	1	0	2	0	2	0	0	0.053263	1	0	1	0	2	0	2	0	1	0	1	0	1
0	0	0.0711733	2	0	2	0	1	0	1	0	2	0	1	0	2	0	2	0	1	0	1	0	2	0	2	0	1	0	1	0	1	0	1	0	0	0.00652129	2	0	2	0	1	0	1	0	1	0	1	0	2
0	0	0.0958757	3	0	2	0	2	0	2	0	2	0	2	0	3	0	2	0	2	0	2	0	2	0	1	0	2	0	2	0	2	0	2	0	0	0.0985283	1	0	1	0	1	0	1	0	1	0	1	0	1
0	0	0.0509513	2	0	2	0	1	0	1	0	2	0	2	0	2	0	2	0	1	0	1	0	1	0	1	0	1	0	1	0	2	0	2	0	0	0.00817816	3	0	3	0	3	0	3	0	2	0	2	0	3
0	0	0.157441	1	0	1	0	2	0	2	0	2	0	2	0	1	0	1	0	2	0	1	0	3	0	2	0	2	0	2	0	2	0	2	0	0	0.0724753	4	1	4	1	2	0	2	0	2	0	1	0	3
0	0	0.0256627	2	0	2	0	1	0	1	0	2	0	1	0	2	0	2	0	1	0	1	0	1	0	1	0	1	0	1	0	1	0	1	0	0	0.12409	4	1	4	1	1	0	1	0	2	0	2	0	3
0	0	0.135663	1	0	1	0	3	0	3	0	2	0	2	0	1	0	1	0	2	0	1	0	3	0	2	0	1	0	1	0	1	0	1	0	0	0.00651636	4	1	4	1	2	0	2	0	2	0	1	0	3
0	0	0.00526123	2	0	2	0	3	0	3	0	2	0	1	0	2	0	2	0	1	0	1	0	2	0	1	0	1	0	1	0	1	0	1	0	0	0.0180126	1	0	1	0	1	0	1	0	2	0	1	0	1
0	0	0.122665	1	0	1	0	2	0	2	0	2	0	2	0	1	0	1	0	1	0	1	0	1	0	1	0	2	0	1	0	2	0	2	0	0	0.0651128	4	1	4	1	2	0	2	0	2	0	2	0	4
0	0	0.109418	1	0	1	0	3	0	3	0	2	0	2	0	1	0	1	0	1	0	1	0	2	0	2	0	1	0	1	0	1	0	1	0	0	0.0960476	3	1	5	1	3	1	3	0	4	1	4	1	3
0	0	0.0888942	3	0	1	0	1	0	1	0	2	0	2	0	3	0	1	0	2	0	2	0	3	0	1	0	1	0	1	0	1	0	1	0	0	0.243091	2	0	2	0	2	0	2	0	3	1	3	0	2
0	0	0.0329283	2	0	2	0	1	0	1	0	2	0	1	0	2	0	2	0	1	0	1	0	2	0	1	0	2	0	1	0	2	0	1	0	0	0.0690026	1	0	1	0	2	0	2	0	1	0	1	0	3
0	0	0.29965	1	0	1	0	3	0	3	0	2	0	2	0	1	0	1	0	1	0	1	0	1	0	1	0	1	0	1	0	3	0	2	0	0	0.0433653	1	0	1	0	1	0	1	0	1	0	1	0	1
0	0	0.262013	1	0	1	0	3	0	3	0	2	0	2	0	1	0	1	0	1	0	1	0	3	0	2	0	1	0	1	0	2	0	2	0	0	0.204243	1	0	1	0	2	0	2	0	1	0	1	0	3
0	0	0.0981173	2	0	2	0	1	0	1	0	2	0	2	0	2	0	2	0	1	0	1	0	1	0	1	0	2	0	1	0	1	0	1	0	0	0.074372	2	0	2	0	1	0	1	0	2	0	2	0	2
0	0	0.030649	1	0	1	0	1	0	1	0	1	0	1	0	1	0	1	0	2	0	2	0	3	0	1	0	1	0	1	0	1	0	1	0	0	0.0907839	1	0	1	0	2	0	2	0	2	0	2	0	2
0	0	0.0934951	3	0	1	0	1	0	1	0	2	0	2	0	3	0	1	0	1	0	1	0	1	0	1	0	2	0	1	0	3	0	2	0	0	0.0371172	1	0	1	0	2	0	2	0	2	0	1	0	2
0	0	0.0864743	1	0	1	0	3	0	3	0	2	0	2	0	1	0	1	0	1	0	1	0	2	0	2	0	2	0	1	0	3	0	2	0	0	0.526672	1	0	1	0	1	0	1	0	2	0	2	0	1
0	0	0.163131	3	1	3	1	1	0	1	0	2	0	2	0	3	1	3	1	1	0	1	0	3	0	2	0	2	0	1	0	3	0	2	0	0	0.110976	2	0	2	0	1	0	1	0	2	0	2	0	2
0	0	0.0195304	1	0	1	0	1	0	1	0	2	0	1	0	1	0	1	0	2	0	2	0	2	0	2	0	1	0	1	0	1	0	1	0	0	0.0194438	1	0	1	0	1	0	1	0	2	0	1	0	2
0	0	0.0825787	1	0	1	0	2	0	2	0	2	0	1	0	2	0	1	0	1	0	1	0	2	0	2	0	1	0	1	0	2	0	2	0	0	0.237739	4	1	4	1	1	0	1	0	2	0	2	0	4
0	0	0.0424842	1	0	1	0	3	0	3	0	2	0	2	0	1	0	1	0	1	0	1	0	2	0	2	0	2	0	1	0	1	0	1	0	0	0.223731	1	0	1	0	2	0	2	0	2	0	2	0	1
0	0	0.0637658	1	0	1	0	2	0	2	0	2	0	2	0	3	0	1	0	1	0	1	0	3	0	3	0	1	0	1	0	1	0	1	0	0	0.00039985	2	0	2	0	1	0	1	0	1	0	1	0	2
0	0	0.0445176	1	0	1	0	3	0	3	0	2	0	1	0	3	0	1	0	2	0	2	0	2	0	2	0	2	0	1	0	2	0	1	0	0	0.0269907	1	0	1	0	1	0	1	0	1	0	1	0	2
0	0	0.0332618	1	0	1	0	3	0	3	0	2	0	2	0	3	0	1	0	1	0	1	0	2	0	2	0	1	0	1	0	1	0	1	0	0	0.0179105	1	0	1	0	3	0	3	0	2	0	1	0	1
0	0	0.144151	1	0	1	0	1	0	1	0	2	0	2	0	3	0	1	0	1	0	1	0	2	0	2	0	2	0	1	0	2	0	2	0	0	0.152735	2	0	2	0	1	0	1	0	1	0	1	0	2
0	0	0.159737	1	0	1	0	1	0	1	0	2	0	2	0	1	0	1	0	1	0	1	0	2	0	2	0	2	0	1	0	2	0	2	0	0	0.253492	1	0	1	0	2	0	2	0	3	1	3	1	1
0	0	0.169068	3	1	2	0	1	0	1	0	2	0	2	0	3	1	2	0	1	0	1	0	2	0	2	0	1	0	1	0	1	0	1	0	0	0.208824	1	0	1	0	2	0	2	0	3	1	3	0	1
0	0	0.0446436	1	0	1	0	1	0	1	0	2	0	1	0	1	0	1	0	1	0	1	0	1	0	1	0	1	0	1	0	2	0	1	0	0	0.0616905	1	0	1	0	1	0	1	0	1	0	1	0	1
0	0	0.0191164	1	0	1	0	1	0	1	0	1	0	1	0	3	0	1	0	1	0	1	0	1	0	1	0	2	0	1	0	1	0	2	0	1	0.940056	3	1	4	1	4	1	4	1	4	1	4	1	3
0	0	0.0534595	1	0	1	0	1	0	1	0	2	0	1	0	1	0	1	0	2	0	2	0	2	0	2	0	1	0	1	0	2	0	1	0	0	0.0144922	2	0	2	0	1	0	1	0	1	0	1	0	2
0	0	0.0827934	1	0	1	0	2	0	2	0	2	0	2	0	1	0	1	0	1	0	1	0	2	0	2	0	2	0	2	0	1	0	1	0	1	0.569059	3	1	5	1	2	0	3	0	2	0	3	1	3
0	0	0.0575711	4	1	3	0	1	0	1	0	1	0	1	0	4	1	3	0	1	0	1	0	1	0	1	0	1	0	1	0	1	0	1	0	0	0.151633	2	0	2	0	3	0	3	0	3	1	3	1	2
0	1	0.367696	1	0	1	0	3	0	3	0	2	0	2	0	1	0	1	0	1	0	3	0	2	0	2	0	1	0	1	0	2	0	2	0	0	0.0095369	1	0	1	0	1	0	1	0	2	0	1	0	1
0	0	0.20084	1	0	1	0	1	0	1	0	2	0	2	0	3	0	1	0	1	0	1	0	1	0	1	0	1	0	1	0	1	0	1	0	1	0.983101	5	1	5	1	5	1	5	1	4	1	4	1	5
0	0	0.235541	1	0	1	0	3	0	3	0	2	0	2	0	1	0	1	0	1	0	1	0	2	0	2	0	1	0	1	0	1	0	1	0	0	0.283356	2	0	2	0	1	0	1	0	3	1	3	1	2
0	0	0.291367	1	0	1	0	3	0	3	0	2	0	2	0	1	0	1	0	1	0	1	0	2	0	2	0	1	0	1	0	3	0	2	0	0	0.198826	1	0	1	0	1	0	1	0	1	0	1	0	1
0	1	0.493894	2	0	2	0	1	0	3	1	2	0	2	0	2	0	2	0	3	0	3	1	2	0	2	0	3	0	3	1	2	0	2	0	1	0.871864	4	1	4	1	4	1	4	1	4	1	4	1	4
0	0	0.0320046	1	0	1	0	2	0	2	0	2	0	2	0	1	0	1	0	3	0	1	0	3	0	2	0	2	0	2	0	1	0	1	0	0	0.0958522	1	0	1	0	1	0	1	0	2	0	2	0	1
0	0	0.249706	1	0	1	0	1	0	1	0	1	0	1	0	1	0	1	0	1	0	1	0	1	0	1	0	1	0	1	0	1	0	1	0	1	0.954676	5	1	5	1	4	1	4	1	4	1	4	1	5
0	0	0.0719724	2	0	2	0	1	0	1	0	2	0	2	0	2	0	2	0	1	0	1	0	2	0	2	0	2	0	1	0	2	0	2	0	0	0.338952	3	0	4	1	2	0	3	0	2	0	2	0	3
0	0	0.21028	1	0	1	0	1	0	1	0	2	0	2	0	3	0	1	0	2	0	2	0	2	0	2	0	1	0	1	0	3	0	2	0	1	0.967486	4	1	4	1	5	1	5	1	4	1	5	1	4
0	0	0.0267941	1	0	1	0	1	0	1	0	2	0	2	0	1	0	1	0	1	0	1	0	2	0	2	0	2	0	1	0	1	0	1	0	0	0.0221096	2	0	2	0	1	0	1	0	1	0	1	0	2
0	0	0.0480876	1	0	1	0	1	0	1	0	1	0	1	0	3	0	1	0	1	0	1	0	1	0	1	0	1	0	1	0	1	0	1	0	0	0.0735856	1	0	1	0	2	0	2	0	1	0	1	0	1
0	0	0.0653019	1	0	1	0	1	0	1	0	1	0	1	0	1	0	1	0	2	0	1	0	1	0	1	0	1	0	1	0	1	0	1	0	0	0.0615858	1	0	1	0	1	0	1	0	2	0	1	0	1
0	0	0.109821	1	0	1	0	1	0	1	0	2	0	2	0	3	0	1	0	1	0	1	0	2	0	2	0	2	0	1	0	1	0	1	0	1	0.500934	4	1	4	1	5	1	5	1	5	1	5	1	4
0	0	0.0965691	1	0	1	0	1	0	1	0	2	0	1	0	1	0	1	0	1	0	1	0	2	0	2	0	1	0	1	0	2	0	1	0	0	0.0307986	1	0	1	0	1	0	1	0	2	0	2	0	1
0	0	0.104684	1	0	1	0	1	0	1	0	2	0	2	0	3	0	1	0	1	0	1	0	2	0	1	0	1	0	1	0	1	0	1	0	0	0.0790168	1	0	1	0	1	0	1	0	1	0	1	0	2
0	0	0.11783	3	1	3	0	1	0	1	0	2	0	2	0	3	1	3	0	2	0	2	0	3	0	1	0	2	0	1	0	2	0	2	0	0	0.0101358	1	0	1	0	3	0	3	0	1	0	1	0	1
0	0	0.308041	4	1	2	0	1	0	1	0	1	0	1	0	4	1	2	0	2	0	2	0	2	0	2	0	1	0	1	0	1	0	1	0	0	0.0217768	1	0	1	0	1	0	1	0	1	0	1	0	2
0	0	0.15118	3	1	3	0	1	0	1	0	1	0	1	0	3	1	3	0	2	0	2	0	1	0	1	0	1	0	1	0	1	0	1	0	0	0.0994816	1	0	1	0	1	0	1	0	2	0	2	0	1
0	0	0.105155	5	1	4	1	1	0	1	0	1	0	1	0	5	1	4	1	1	0	1	0	2	0	2	0	2	0	1	0	1	0	1	0	0	0.00997864	1	0	1	0	1	0	1	0	1	0	1	0	3
0	0	0.0611535	4	1	4	1	1	0	1	0	2	0	2	0	4	1	4	1	2	0	2	0	1	0	1	0	1	0	1	0	2	0	2	0	0	0.330147	2	0	4	1	2	0	3	0	3	1	3	1	2
0	0	0.0486255	1	0	1	0	2	0	2	0	2	0	2	0	1	0	1	0	1	0	1	0	2	0	2	0	2	0	2	0	3	0	2	0	0	0.119652	1	0	1	0	1	0	1	0	2	0	2	0	1
0	0	0.030374	3	1	1	0	1	0	1	0	2	0	1	0	3	1	1	0	1	0	1	0	1	0	1	0	1	0	1	0	3	0	1	0	0	0.35781	1	0	3	1	1	0	3	0	2	0	2	0	1
0	0	0.0310788	2	0	2	0	3	0	3	0	2	0	2	0	2	0	2	0	1	0	1	0	2	0	2	0	2	0	2	0	2	0	2	0	0	0.0174857	1	0	1	0	1	0	1	0	1	0	1	0	2
0	0	0.0441089	2	0	2	0	2	0	2	0	2	0	1	0	2	0	2	0	2	0	2	0	3	0	2	0	2	0	2	0	3	0	2	0	0	0.0103987	1	0	1	0	1	0	1	0	2	0	1	0	1
0	1	0.582757	3	1	3	1	1	0	3	0	2	0	2	0	3	1	3	1	1	0	1	0	1	0	1	0	2	0	3	0	2	0	2	0	0	0.113511	1	0	1	0	1	0	1	0	1	0	1	0	3
0	0	0.0422312	3	0	2	0	1	0	1	0	2	0	2	0	3	0	2	0	1	0	1	0	2	0	2	0	1	0	1	0	1	0	1	0	0	0.0578856	1	0	1	0	1	0	1	0	1	0	1	0	1
0	0	0.115485	1	0	1	0	1	0	1	0	2	0	1	0	1	0	1	0	1	0	1	0	2	0	2	0	2	0	1	0	2	0	1	0	0	0.0877884	1	0	1	0	1	0	1	0	1	0	1	0	3
0	0	0.0195097	1	0	1	0	1	0	1	0	2	0	2	0	2	0	1	0	1	0	1	0	2	0	2	0	1	0	1	0	2	0	2	0	0	0.0653911	1	0	1	0	1	0	1	0	1	0	1	0	1
0	0	0.101193	1	0	1	0	3	0	3	0	2	0	1	0	2	0	1	0	2	0	1	0	2	0	2	0	2	0	1	0	2	0	1	0	0	0.0238515	2	0	2	0	2	0	2	0	2	0	2	0	2
0	0	0.103794	1	0	1	0	3	0	3	0	2	0	2	0	2	0	1	0	2	0	1	0	2	0	2	0	1	0	1	0	2	0	2	0	0	0.0776857	1	0	1	0	1	0	1	0	2	0	2	0	1
0	0	0.0648123	1	0	1	0	2	0	2	0	2	0	1	0	2	0	1	0	1	0	1	0	1	0	1	0	1	0	1	0	1	0	1	0	0	0.0450664	1	0	1	0	2	0	2	0	3	1	3	1	1
0	1	0.33627	2	0	4	1	3	0	3	1	2	0	2	0	2	0	4	1	2	0	3	0	2	0	2	0	2	0	3	0	2	0	2	0	0	0.18224	4	1	4	1	4	1	4	1	3	1	3	1	2
0	0	0.282352	2	0	2	0	3	0	3	0	2	0	2	0	2	0	2	0	2	0	1	0	2	0	2	0	3	0	2	0	3	0	2	0	0	0.160039	3	1	4	1	3	1	3	0	2	0	2	0	3
0	0	0.113271	2	0	2	0	3	0	3	0	2	0	2	0	2	0	2	0	2	0	1	0	2	0	2	0	1	0	1	0	1	0	1	0	0	0.21144	1	0	1	0	2	0	2	0	2	0	2	0	1
0	0	0.145813	2	0	2	0	1	0	1	0	2	0	2	0	2	0	2	0	2	0	1	0	1	0	1	0	1	0	1	0	2	0	2	0	0	0.00345167	1	0	1	0	1	0	1	0	1	0	1	0	1
0	0	0.000571558	2	0	2	0	1	0	1	0	1	0	1	0	2	0	2	0	1	0	1	0	1	0	1	0	1	0	1	0	1	0	1	0	0	0.0321648	2	0	2	0	1	0	1	0	1	0	1	0	2
0	0	0.0679271	1	0	1	0	3	0	3	0	2	0	2	0	1	0	1	0	2	0	1	0	2	0	2	0	1	0	1	0	2	0	2	0	0	0.160759	1	0	1	0	2	0	2	0	2	0	2	0	1
0	0	0.185539	1	0	1	0	3	0	3	0	2	0	2	0	3	0	1	0	2	0	1	0	2	0	2	0	1	0	1	0	3	0	2	0	0	0.0013085	1	0	1	0	1	0	1	0	3	1	3	1	1
0	0	0.134887	1	0	1	0	2	0	2	0	2	0	2	0	1	0	1	0	1	0	1	0	2	0	2	0	2	0	1	0	2	0	2	0	0	0.164779	3	1	4	1	3	0	3	0	2	0	2	0	3
0	0	0.119028	1	0	1	0	3	0	3	0	2	0	2	0	3	0	1	0	1	0	1	0	2	0	2	0	1	0	1	0	2	0	2	0	0	0.0816525	1	0	1	0	1	0	1	0	1	0	1	0	1
0	0	0.176398	1	0	1	0	2	0	2	0	2	0	2	0	3	0	1	0	2	0	2	0	2	0	2	0	1	0	1	0	3	0	2	0	0	0.0283168	1	0	1	0	1	0	1	0	1	0	1	0	1
0	0	0.0977585	1	0	1	0	2	0	2	0	2	0	1	0	1	0	1	0	2	0	2	0	2	0	2	0	2	0	2	0	2	0	1	0	0	0.0563895	1	0	1	0	3	1	3	0	2	0	1	0	2
0	0	0.228793	1	0	1	0	3	0	3	0	2	0	1	0	3	0	1	0	1	0	1	0	3	0	2	0	1	0	1	0	2	0	1	0	0	0.00382193	1	0	1	0	1	0	1	0	1	0	1	0	1
0	0	0.159432	1	0	1	0	2	0	2	0	2	0	2	0	1	0	1	0	1	0	1	0	2	0	2	0	2	0	2	0	1	0	1	0	0	0.0075976	1	0	1	0	1	0	1	0	2	0	2	0	2
0	0	0.259682	3	0	2	0	2	0	2	0	2	0	2	0	3	0	2	0	2	0	2	0	2	0	2	0	2	0	2	0	3	0	2	0	0	0.124578	1	0	1	0	1	0	1	0	2	0	2	0	1
0	1	0.375943	1	0	1	0	3	0	3	0	2	0	2	0	1	0	1	0	1	0	3	0	3	0	3	0	2	0	3	0	2	0	2	0	0	0.00175076	1	0	1	0	3	0	3	0	1	0	1	0	1
0	0	0.0931192	1	0	1	0	1	0	1	0	2	0	1	0	2	0	1	0	2	0	1	0	1	0	1	0	1	0	1	0	1	0	1	0	0	0.077688	2	0	2	0	2	0	2	0	3	1	3	0	2
0	0	0.0746953	1	0	1	0	3	0	3	0	2	0	2	0	2	0	1	0	1	0	1	0	2	0	2	0	1	0	1	0	2	0	2	0	0	0.000601809	1	0	1	0	2	0	2	0	2	0	1	0	1
0	0	0.0279252	1	0	1	0	2	0	2	0	2	0	2	0	1	0	1	0	1	0	1	0	2	0	2	0	2	0	2	0	2	0	2	0	0	0.255515	1	0	1	0	1	0	1	0	2	0	2	0	3
0	0	0.112969	1	0	1	0	3	0	3	0	2	0	2	0	2	0	1	0	2	0	1	0	2	0	2	0	2	0	2	0	3	0	2	0	0	0.126071	2	0	2	0	3	0	3	0	3	0	3	0	2
0	0	0.0734577	3	0	1	0	2	0	2	0	2	0	1	0	3	0	1	0	2	0	2	0	2	0	2	0	2	0	2	0	3	0	1	0	0	2.3951e-05	1	0	1	0	2	0	2	0	2	0	2	0	1
0	0	0.169736	1	0	1	0	2	0	2	0	2	0	2	0	3	0	1	0	2	0	2	0	2	0	2	0	2	0	2	0	3	0	2	0	0	0.401754	1	0	1	0	2	0	3	0	2	0	2	0	3
0	0	0.110604	1	0	1	0	2	0	2	0	2	0	2	0	1	0	1	0	2	0	1	0	1	0	1	0	2	0	2	0	2	0	2	0	0	0.10747	1	0	1	0	1	0	1	0	3	0	3	0	3
0	0	0.150801	1	0	1	0	2	0	2	0	2	0	2	0	3	0	1	0	1	0	1	0	2	0	2	0	2	0	2	0	3	0	2	0	0	0.00175868	1	0	1	0	1	0	1	0	2	0	2	0	1
0	0	0.0191686	1	0	1	0	1	0	1	0	2	0	2	0	1	0	1	0	1	0	1	0	2	0	2	0	1	0	1	0	1	0	1	0	0	0.0876158	1	0	1	0	2	0	2	0	2	0	1	0	1
0	0	0.256519	1	0	1	0	1	0	1	0	2	0	2	0	3	0	1	0	2	0	2	0	1	0	1	0	1	0	1	0	3	0	2	0	0	0.0835098	1	0	1	0	3	0	3	0	2	0	2	0	2
0	0	0.276287	1	0	1	0	1	0	1	0	2	0	2	0	1	0	1	0	2	0	1	0	1	0	1	0	1	0	1	0	3	0	1	0	0	0.0244641	1	0	1	0	1	0	1	0	2	0	2	0	1
0	0	0.288128	2	0	2	0	3	0	3	0	2	0	2	0	2	0	2	0	2	0	1	0	2	0	2	0	3	0	3	0	3	0	2	0	0	0.223687	1	0	1	0	2	0	2	0	1	0	1	0	1
0	1	0.371371	1	0	2	0	2	0	2	0	2	0	2	0	1	0	2	0	1	0	3	0	2	0	2	0	2	0	2	0	2	0	2	0	0	0.116523	1	0	1	0	1	0	1	0	1	0	1	0	2
0	0	0.0665249	1	0	1	0	1	0	1	0	1	0	1	0	2	0	1	0	1	0	1	0	2	0	1	0	1	0	1	0	1	0	1	0	0	0.00183399	2	0	2	0	1	0	1	0	1	0	1	0	1
0	1	0.3825	1	0	1	0	1	0	2	0	2	0	2	0	3	0	2	0	1	0	1	0	1	0	1	0	1	0	2	0	2	0	2	0	0	0.0146175	1	0	1	0	1	0	1	0	2	0	2	0	1
0	1	0.505679	1	0	1	0	1	0	2	0	2	0	3	0	3	1	3	1	3	1	4	1	1	0	1	0	1	0	2	0	2	0	3	0	0	0.0149046	2	0	2	0	1	0	1	0	2	0	2	0	2
0	0	0.177223	1	0	1	0	3	1	3	1	2	0	2	0	1	0	1	0	3	0	2	0	3	0	3	0	3	0	3	1	3	0	2	0	0	0.0395906	2	0	2	0	3	1	3	0	2	0	2	0	2
0	0	0.0972612	1	0	1	0	1	0	1	0	3	0	3	0	3	0	1	0	2	0	2	0	2	0	2	0	1	0	1	0	3	0	3	0	0	0.00983661	1	0	1	0	1	0	1	0	1	0	1	0	1
0	0	0.153744	1	0	1	0	1	0	1	0	2	0	2	0	1	0	1	0	1	0	1	0	2	0	2	0	1	0	1	0	2	0	2	0	0	0.0570557	1	0	1	0	1	0	1	0	2	0	2	0	2
0	0	0.216267	3	1	3	1	1	0	1	0	1	0	1	0	3	1	3	1	1	0	1	0	2	0	2	0	1	0	1	0	1	0	1	0	0	0.154315	1	0	1	0	3	0	3	0	2	0	2	0	3
0	0	0.061057	1	0	1	0	2	0	2	0	2	0	1	0	1	0	1	0	2	0	1	0	2	0	1	0	2	0	2	0	2	0	1	0	0	0.00302627	1	0	1	0	1	0	1	0	2	0	1	0	3
0	0	0.157874	2	0	2	0	1	0	1	0	2	0	2	0	2	0	2	0	1	0	1	0	3	0	2	0	1	0	1	0	3	0	2	0	0	0.35499	1	0	4	1	1	0	1	0	1	0	1	0	1
0	1	0.386786	1	0	4	1	2	0	2	0	2	0	2	0	3	1	4	1	2	0	3	0	2	0	2	0	2	0	2	0	2	0	2	0	0	0.0482819	2	0	2	0	3	0	3	0	3	1	3	1	2
0	0	0.217013	1	0	1	0	2	0	2	0	2	0	2	0	1	0	1	0	2	0	1	0	3	0	2	0	2	0	2	0	3	0	2	0	0	0.00306423	1	0	1	0	1	0	1	0	2	0	2	0	1
0	0	0.238236	1	0	1	0	3	0	3	0	2	0	2	0	1	0	1	0	1	0	1	0	3	0	2	0	1	0	1	0	2	0	2	0	0	0.00665971	1	0	1	0	1	0	1	0	1	0	1	0	3
0	0	0.0282972	1	0	1	0	3	0	3	0	2	0	1	0	3	0	1	0	1	0	1	0	3	0	2	0	1	0	1	0	1	0	1	0	0	0.0371282	1	0	1	0	1	0	1	0	1	0	1	0	1
0	0	0.0675985	1	0	1	0	1	0	1	0	2	0	1	0	1	0	1	0	2	0	2	0	2	0	1	0	1	0	1	0	2	0	1	0	0	0.0144584	1	0	1	0	1	0	1	0	2	0	1	0	3
0	0	0.0481319	2	0	2	0	1	0	1	0	2	0	2	0	2	0	2	0	1	0	1	0	2	0	1	0	1	0	1	0	1	0	1	0	0	0.189046	1	0	1	0	3	0	3	0	2	0	2	0	1
																																			0	0.0887944	3	0	3	0	3	1	3	0	2	0	2	0	3
																																			0	0.0489017	1	0	1	0	2	0	2	0	1	0	1	0	1
																																			0	0.0263767	1	0	1	0	1	0	1	0	2	0	1	0	1
																																			0	0.18162	2	0	2	0	3	0	3	0	2	0	2	0	3
																																			0	0.114878	1	0	1	0	1	0	1	0	2	0	2	0	1
																																			0	0.000736802	1	0	1	0	1	0	1	0	1	0	1	0	1
																																			0	0.168446	1	0	1	0	1	0	1	0	2	0	2	0	2
																																			0	0.00648092	1	0	1	0	1	0	1	0	1	0	1	0	2
																																			0	0.0161984	1	0	1	0	5	1	3	1	2	0	2	0	1
																																			0	0.0293787	1	0	1	0	1	0	1	0	1	0	1	0	1
																																			0	0.297827	2	0	2	0	3	0	3	0	2	0	2	0	2
																																			0	0.0330602	1	0	1	0	1	0	1	0	2	0	1	0	1
																																			0	0.0364368	1	0	1	0	1	0	1	0	1	0	1	0	3
																																			0	0.204053	2	0	2	0	3	0	3	0	2	0	2	0	2
																																			0	0.00998083	1	0	1	0	1	0	1	0	1	0	1	0	1
																																			0	0.125469	2	0	2	0	2	0	2	0	2	0	2	0	2
																																			0	0.0109828	1	0	1	0	2	0	2	0	1	0	1	0	1
																																			0	0.0821191	1	0	1	0	1	0	1	0	2	0	2	0	3
																																			0	0.128121	1	0	1	0	1	0	1	0	2	0	2	0	3
																																			0	0.0114811	1	0	1	0	1	0	1	0	1	0	1	0	2
																																			0	0.00656504	1	0	1	0	1	0	1	0	1	0	1	0	2
																																			0	0.0364139	1	0	1	0	1	0	1	0	1	0	1	0	2
																																			0	0.0999812	1	0	1	0	1	0	1	0	1	0	1	0	2
																																			0	0.0256279	1	0	1	0	2	0	2	0	1	0	1	0	1
																																			0	0.0119976	2	0	2	0	2	0	2	0	1	0	1	0	2
																																			0	0.410029	1	0	1	0	1	0	1	0	1	0	1	0	1
																																			0	0.0096855	1	0	1	0	1	0	1	0	1	0	1	0	1
																																			0	0.270304	4	1	4	1	4	1	4	1	3	1	3	0	4
																																			0	0.0477981	1	0	1	0	1	0	1	0	1	0	1	0	3
																																			0	0.158448	1	0	1	0	1	0	1	0	2	0	2	0	3
																																			0	0.00086826	1	0	1	0	1	0	1	0	1	0	1	0	2
																																			1	0.484907	4	1	4	1	2	0	2	0	5	1	5	1	4
																																			0	0.10958	3	1	4	1	2	0	2	0	1	0	1	0	1
																																			0	0.130705	1	0	1	0	1	0	1	0	1	0	1	0	3
																																			0	0.122135	1	0	1	0	1	0	1	0	1	0	1	0	1
																																			0	0.0193762	1	0	1	0	1	0	1	0	1	0	1	0	1
																																			0	0.0824674	2	0	2	0	2	0	2	0	2	0	2	0	2
																																			0	0.214113	1	0	1	0	2	0	2	0	1	0	1	0	3
																																			0	0.000301838	1	0	1	0	1	0	1	0	1	0	1	0	1
																																			0	8.4436e-05	1	0	1	0	1	0	1	0	2	0	1	0	1
																																			0	0.541925	1	0	2	0	3	0	3	1	3	1	4	1	3
																																			0	0.397662	1	0	4	1	1	0	1	0	2	0	2	0	3
																																			0	0.0629279	1	0	1	0	1	0	1	0	2	0	2	0	2
																																			0	0.0167033	1	0	1	0	1	0	1	0	2	0	2	0	3
																																			0	0.16482	1	0	1	0	1	0	1	0	2	0	2	0	3
																																			0	0.0490829	1	0	1	0	1	0	1	0	2	0	2	0	2
																																			0	0.0607734	3	0	4	1	1	0	1	0	2	0	2	0	3
																																			0	0.00307625	2	0	2	0	1	0	1	0	1	0	1	0	2
																																			0	0.0434012	4	1	4	1	5	1	5	1	3	1	3	0	2
																																			0	0.0218474	1	0	1	0	1	0	1	0	2	0	2	0	1
																																			0	0.0520243	2	0	2	0	1	0	1	0	2	0	2	0	2
																																			0	0.167699	1	0	1	0	1	0	1	0	2	0	2	0	1
																																			0	0.277823	2	0	2	0	1	0	1	0	1	0	1	0	2
																																			0	0.288579	1	0	1	0	1	0	1	0	1	0	1	0	3
																																			0	0.0173683	1	0	1	0	2	0	2	0	1	0	1	0	3
																																			0	0.16693	1	0	1	0	2	0	2	0	1	0	1	0	1
																																			0	0.239911	1	0	1	0	1	0	1	0	2	0	2	0	3
																																			0	0.00716608	1	0	1	0	1	0	1	0	2	0	1	0	1
																																			0	0.0428094	3	0	4	1	3	0	3	0	2	0	2	0	3
																																			0	0.0416037	1	0	1	0	2	0	2	0	3	1	3	1	1
																																			0	0.0272582	1	0	1	0	5	1	5	1	3	1	3	1	1
																																			0	0.0979701	1	0	1	0	1	0	1	0	1	0	1	0	2
																																			0	0.0190277	1	0	1	0	1	0	1	0	2	0	2	0	1
																																			0	0.0617514	1	0	1	0	2	0	2	0	2	0	2	0	1
																																			0	0.0149043	1	0	1	0	1	0	1	0	1	0	1	0	2
																																			0	0.0450812	1	0	1	0	1	0	1	0	2	0	2	0	2
																																			0	0.00638554	1	0	1	0	1	0	1	0	2	0	1	0	2
																																			0	0.0760035	3	1	4	1	3	0	3	0	2	0	2	0	3
																																			0	0.00532068	1	0	1	0	1	0	1	0	1	0	1	0	1
																																			0	0.00816845	2	0	2	0	4	1	3	0	3	1	2	0	2
																																			0	0.0359691	2	0	2	0	1	0	1	0	3	1	2	0	2
																																			0	0.169126	1	0	1	0	2	0	2	0	3	1	3	1	1
																																			1	0.160173	2	0	2	0	5	1	5	1	2	0	2	0	2
																																			1	0.430614	2	0	5	1	3	1	3	1	3	1	3	1	3
																																			1	0.925619	3	0	4	1	3	1	3	1	3	1	4	1	3
																																			1	0.812792	3	1	4	1	4	1	4	1	3	0	3	1	3
																																			1	0.465633	2	0	2	0	1	0	3	0	3	0	3	1	2
																																			1	0.554353	5	1	5	1	4	1	4	1	4	1	4	1	5
																																			1	0.571205	3	0	4	1	2	0	3	1	4	1	4	1	3
																																			1	0.483549	2	0	4	1	4	1	4	1	4	1	4	1	3
																																			1	0.599857	3	1	5	1	4	1	4	1	3	1	3	1	2
																																			1	0.680722	4	1	4	1	4	1	4	1	4	1	4	1	4
																																			1	0.639098	2	0	4	1	4	1	4	1	4	1	4	1	2
																																			1	0.447	1	0	4	1	4	1	4	1	4	1	4	1	1
																																			1	0.790578	4	1	4	1	3	1	3	1	4	1	4	1	3
																																			1	0.92598	5	1	5	1	5	1	5	1	5	1	5	1	5
[truncated: 19 more columns]

## Sheet: Figure 5
ground_truth	AI_confidence	P1_original_fusion	P1_modified_fusion	P2_original_fusion	P2_modified_fusion	P3_original_fusion	P3_modified_fusion	P4_original_fusion	P4_modified_fusion	P5_original_fusion	P5_modified_fusion	P6_original_fusion	P6_modified_fusion	P7_original_fusion	P7_modified_fusion	P8_original_fusion	P8_modified_fusion
0	0.272557	0.306976	0.306976	0.306976	0.306976	0.383963	0.383963	0.306976	0.306976	0.306976	0.306976	0.383963	0.383963	0.306976	0.306976	0.306976	0.306976
1	0.223153	0.345293	0.345293	0.529923	0.405305	0.27414	0.27414	0.345293	0.345293	0.464147	0.464147	0.405305	0.405305	0.345293	0.345293	0.345293	0.345293
1	0.675372	0.72728	0.72728	0.560426	0.676303	0.72728	0.72728	0.676303	0.72728	0.560426	0.676303	0.72728	0.72728	0.676303	0.72728	0.72728	0.72728
1	0.494223	0.541722	0.659805	0.730103	0.730103	0.600299	0.600299	0.541722	0.600299	0.659805	0.730103	0.600299	0.600299	0.600299	0.659805	0.541722	0.600299
1	0.277607	0.387901	0.387901	0.387901	0.387901	0.576576	0.576576	0.387901	0.387901	0.387901	0.387901	0.511496	0.511496	0.387901	0.387901	0.387901	0.387901
1	0.811515	0.793703	0.793703	0.654525	0.654525	0.793703	0.836527	0.836527	0.836527	0.709903	0.753761	0.793703	0.793703	0.753761	0.793703	0.793703	0.793703
1	0.443443	0.642577	0.642577	0.581447	0.581447	0.642577	0.642577	0.522063	0.522063	0.456322	0.456322	0.581447	0.581447	0.522063	0.581447	0.642577	0.642577
1	0.760899	0.815267	0.815267	0.614475	0.72155	0.766289	0.815267	0.72155	0.766289	0.72155	0.766289	0.766289	0.815267	0.766289	0.766289	0.766289	0.766289
1	0.260874	0.374868	0.374868	0.562794	0.497335	0.374868	0.374868	0.374868	0.374868	0.497335	0.497335	0.497335	0.497335	0.437393	0.437393	0.374868	0.374868
1	0.510683	0.665479	0.665479	0.734803	0.734803	0.548306	0.60656	0.60656	0.665479	0.60656	0.734803	0.548306	0.60656	0.60656	0.665479	0.60656	0.60656
1	0.541405	0.676233	0.676233	0.495436	0.560931	0.560931	0.618497	0.560931	0.618497	0.495436	0.495436	0.560931	0.618497	0.618497	0.618497	0.560931	0.618497
1	0.638453	0.772801	0.772801	0.772801	0.772801	0.71231	0.71231	0.772801	0.772801	0.71231	0.772801	0.71231	0.71231	0.71231	0.71231	0.71231	0.71231
1	0.468646	0.465928	0.590725	0.722832	0.722832	0.651083	0.651083	0.465928	0.590725	0.590725	0.651083	0.531708	0.651083	0.531708	0.590725	0.531708	0.590725
1	0.73306	0.752772	0.752772	0.705783	0.705783	0.752772	0.752772	0.752772	0.752772	0.752772	0.804727	0.705783	0.705783	0.705783	0.752772	0.752772	0.752772
1	0.700999	0.575246	0.793336	0.793336	0.793336	0.738241	0.738241	0.637268	0.688936	0.793336	0.793336	0.793336	0.793336	0.738241	0.738241	0.738241	0.793336
1	0.396856	0.439203	0.439203	0.356037	0.356037	0.439203	0.439203	0.439203	0.439203	0.439203	0.504704	0.504704	0.504704	0.439203	0.504704	0.439203	0.439203
1	0.546568	0.5631	0.745149	0.745149	0.745149	0.5631	0.620539	0.5631	0.620539	0.620539	0.678064	0.620539	0.620539	0.620539	0.678064	0.620539	0.678064
1	0.278726	0.388774	0.388774	0.388774	0.388774	0.577486	0.577486	0.388774	0.388774	0.388774	0.388774	0.45223	0.45223	0.388774	0.45223	0.577486	0.577486
1	0.74298	0.60196	0.808405	0.711268	0.711268	0.757482	0.757482	0.60196	0.711268	0.662061	0.711268	0.757482	0.757482	0.662061	0.711268	0.757482	0.808405
1	0.547389	0.678356	0.678356	0.745388	0.745388	0.678356	0.678356	0.678356	0.678356	0.620864	0.620864	0.745388	0.745388	0.678356	0.678356	0.678356	0.678356
1	0.900258	0.856456	0.856456	0.885084	0.885084	0.828293	0.856456	0.885084	0.885084	0.828293	0.885084	0.828293	0.856456	0.828293	0.856456	0.856456	0.885084
1	0.710203	0.693644	0.742312	0.742312	0.742312	0.742312	0.742312	0.693644	0.742312	0.642474	0.693644	0.742312	0.742312	0.693644	0.742312	0.742312	0.742312
1	0.822169	0.841447	0.841447	0.841447	0.841447	0.718444	0.761273	0.841447	0.841447	0.761273	0.800065	0.761273	0.761273	0.800065	0.800065	0.800065	0.841447
1	0.457629	0.376769	0.376769	0.647356	0.647356	0.647356	0.647356	0.376769	0.376769	0.527466	0.527466	0.527466	0.586653	0.461696	0.527466	0.586653	0.586653
1	0.660805	0.721268	0.721268	0.721268	0.721268	0.721268	0.721268	0.669405	0.721268	0.615805	0.669405	0.669405	0.669405	0.669405	0.669405	0.721268	0.721268
1	0.816706	0.838901	0.838901	0.796773	0.796773	0.796773	0.796773	0.714019	0.838901	0.757384	0.796773	0.757384	0.796773	0.757384	0.796773	0.796773	0.838901
1	0.779119	0.775684	0.775684	0.775684	0.775684	0.775684	0.775684	0.822567	0.732556	0.732556	0.775684	0.775684	0.775684	0.775684	0.775684	0.775684	0.822567
1	0.251076	0.367236	0.367236	0.554526	0.554526	0.554526	0.554526	0.367236	0.367236	0.488912	0.429181	0.429181	0.429181	0.367236	0.367236	0.429181	0.429181
1	0.57406	0.509764	0.687958	0.422528	0.574911	0.509764	0.509764	0.574911	0.687958	0.509764	0.631612	0.631612	0.631612	0.574911	0.631612	0.509764	0.509764
1	0.623515	0.533138	0.706485	0.597448	0.65254	0.706485	0.706485	0.65254	0.706485	0.533138	0.65254	0.706485	0.706485	0.65254	0.65254	0.706485	0.768144
1	0.393105	0.625736	0.625736	0.563256	0.563256	0.625736	0.625736	0.437855	0.503328	0.437855	0.503328	0.563256	0.563256	0.503328	0.503328	0.563256	0.563256
1	0.845955	0.815212	0.815212	0.815212	0.815212	0.815212	0.815212	0.853153	0.853153	0.738927	0.779208	0.815212	0.815212	0.779208	0.815212	0.815212	0.853153
1	0.638514	0.712334	0.712334	0.659196	0.659196	0.712334	0.712334	0.712334	0.712334	0.540703	0.659196	0.712334	0.712334	0.659196	0.659196	0.712334	0.77282
1	0.613077	0.528014	0.528014	0.528014	0.528014	0.592536	0.647999	0.702483	0.702483	0.647999	0.702483	0.702483	0.702483	0.592536	0.647999	0.702483	0.702483
1	0.679335	0.562653	0.625459	0.678213	0.678213	0.678213	0.678213	0.562653	0.625459	0.625459	0.678213	0.625459	0.678213	0.678213	0.678213	0.625459	0.678213
1	0.788313	0.780614	0.780614	0.635201	0.738346	0.780614	0.780614	0.738346	0.738346	0.692452	0.692452	0.780614	0.780614	0.780614	0.780614	0.780614	0.780614
1	0.52404	0.553738	0.611707	0.611707	0.611707	0.670126	0.670126	0.553738	0.611707	0.488117	0.488117	0.611707	0.611707	0.553738	0.611707	0.670126	0.670126
1	0.502761	0.393393	0.545123	0.393393	0.603536	0.479399	0.479399	0.393393	0.545123	0.479399	0.603536	0.603536	0.603536	0.545123	0.545123	0.603536	0.603536
1	0.360666	0.426363	0.426363	0.426363	0.551688	0.491537	0.491537	0.426363	0.426363	0.426363	0.551688	0.491537	0.491537	0.491537	0.551688	0.426363	0.426363
1	0.374684	0.348853	0.348853	0.431296	0.556677	0.619592	0.619592	0.348853	0.348853	0.49661	0.49661	0.556677	0.556677	0.431296	0.431296	0.49661	0.556677
1	0.816865	0.659251	0.714146	0.757496	0.757496	0.796868	0.796868	0.659251	0.714146	0.757496	0.796868	0.796868	0.796868	0.796868	0.796868	0.796868	0.838975
1	0.224396	0.274964	0.274964	0.274964	0.274964	0.34628	0.34628	0.274964	0.274964	0.34628	0.34628	0.406387	0.406387	0.34628	0.34628	0.406387	0.406387
1	0.806903	0.791022	0.791022	0.750598	0.750598	0.791022	0.791022	0.791022	0.791022	0.750598	0.834452	0.750598	0.750598	0.750598	0.750598	0.791022	0.834452
1	0.305272	0.409664	0.409664	0.409664	0.409664	0.598682	0.598682	0.407271	0.407271	0.407271	0.327358	0.471716	0.471716	0.407271	0.471716	0.532029	0.532029
1	0.611197	0.701768	0.701768	0.527103	0.647189	0.59166	0.701768	0.647189	0.701768	0.527103	0.647189	0.59166	0.59166	0.59166	0.647189	0.59166	0.647189
1	0.5378	0.674958	0.674958	0.617077	0.617077	0.674958	0.674958	0.617077	0.674958	0.617077	0.617077	0.674958	0.674958	0.617077	0.617077	0.674958	0.742606
1	0.650364	0.776573	0.776573	0.664573	0.664573	0.664573	0.664573	0.776573	0.776573	0.610529	0.664573	0.664573	0.664573	0.664573	0.664573	0.664573	0.717045
1	0.426008	0.449827	0.449827	0.449827	0.575103	0.636728	0.636728	0.449827	0.449827	0.515502	0.515502	0.575103	0.575103	0.449827	0.515502	0.636728	0.636728
1	0.696659	0.736347	0.736347	0.572664	0.686748	0.736347	0.736347	0.736347	0.736347	0.634853	0.686748	0.736347	0.736347	0.686748	0.686748	0.736347	0.791845
1	0.715881	0.798535	0.798535	0.798535	0.798535	0.744862	0.744862	0.798535	0.798535	0.744862	0.798535	0.744862	0.744862	0.744862	0.744862	0.744862	0.744862
0	0.0379211	0.13337	0.13337	0.107003	0.107003	0.13337	0.13337	0.13337	0.13337	0.13337	0.13337	0.107003	0.107003	0.107003	0.107003	0.107003	0.107003
0	0.207257	0.263558	0.263558	0.391244	0.391244	0.332537	0.332537	0.332537	0.263558	0.263558	0.263558	0.391244	0.332537	0.263558	0.263558	0.332537	0.332537
0	0.0311665	0.0948521	0.0948521	0.140966	0.140966	0.117808	0.117808	0.117808	0.0948521	0.117808	0.0948521	0.0948521	0.0948521	0.140966	0.140966	0.0948521	0.0948521
0	0.152207	0.22518	0.22518	0.22518	0.22518	0.285157	0.285157	0.285157	0.22518	0.285157	0.22518	0.337942	0.285157	0.22518	0.22518	0.285157	0.285157
0	0.0599314	0.139293	0.139293	0.139293	0.139293	0.175014	0.175014	0.175014	0.139293	0.139293	0.139293	0.175014	0.175014	0.139293	0.139293	0.139293	0.139293
0	0.713581	0.743825	0.743825	0.582908	0.582908	0.743825	0.743825	0.743825	0.743825	0.644415	0.644415	0.644415	0.644415	0.582908	0.644415	0.743825	0.743825
0	0.0128679	0.0637951	0.0637951	0.0520765	0.0520765	0.0637951	0.0637951	0.0637951	0.0637951	0.0520765	0.0520765	0.0637951	0.0637951	0.0520765	0.0520765	0.0520765	0.0520765
0	0.176491	0.306856	0.306856	0.306856	0.306856	0.362554	0.362554	0.306856	0.306856	0.362554	0.306856	0.362554	0.306856	0.306856	0.24259	0.306856	0.306856
0	0.037204	0.131796	0.131796	0.105777	0.105777	0.131796	0.131796	0.131796	0.131796	0.131796	0.131796	0.105777	0.105777	0.105777	0.105777	0.131796	0.131796
0	0.252752	0.368543	0.368543	0.29374	0.29374	0.29374	0.29374	0.368543	0.368543	0.29374	0.29374	0.430591	0.368543	0.29374	0.29374	0.430591	0.368543
0	0.0400031	0.110488	0.110488	0.164907	0.164907	0.137847	0.137847	0.110488	0.110488	0.110488	0.110488	0.164907	0.137847	0.137847	0.137847	0.137847	0.137847
0	0.0931269	0.222409	0.222409	0.175954	0.175954	0.222409	0.222409	0.265206	0.222409	0.175954	0.175954	0.222409	0.222409	0.175954	0.175954	0.175954	0.175954
0	0.0781167	0.160626	0.160626	0.160626	0.160626	0.202616	0.202616	0.160626	0.160626	0.160626	0.160626	0.241895	0.160626	0.160626	0.160626	0.160626	0.160626
0	0.160479	0.292728	0.292728	0.231226	0.231226	0.292728	0.292728	0.346567	0.292728	0.292728	0.292728	0.346567	0.231226	0.231226	0.231226	0.346567	0.292728
0	0.0124348	0.0507941	0.0507941	0.0507941	0.0507941	0.0507941	0.0507941	0.0507941	0.0507941	0.0621979	0.0621979	0.0621979	0.0507941	0.0507941	0.0507941	0.0507941	0.0507941
0	0.16607	0.297735	0.297735	0.235241	0.235241	0.297735	0.297735	0.352248	0.297735	0.297735	0.297735	0.235241	0.235241	0.235241	0.235241	0.352248	0.235241
0	0.0604969	0.175948	0.175948	0.140015	0.140015	0.140015	0.140015	0.175948	0.175948	0.175948	0.175948	0.140015	0.140015	0.140015	0.140015	0.140015	0.140015
0	0.323641	0.33292	0.33292	0.478258	0.538547	0.413541	0.413541	0.33292	0.33292	0.33292	0.33292	0.413541	0.413541	0.413541	0.478258	0.413541	0.413541
0	0.0914258	0.174298	0.174298	0.262699	0.262699	0.220275	0.220275	0.220275	0.174298	0.220275	0.174298	0.262699	0.220275	0.174298	0.174298	0.174298	0.174298
0	0.012425	0.050765	0.050765	0.050765	0.050765	0.050765	0.050765	0.0621617	0.050765	0.0621617	0.050765	0.0744226	0.0621617	0.050765	0.050765	0.050765	0.050765
0	0.0325885	0.0975281	0.0975281	0.121228	0.121228	0.121228	0.121228	0.0975281	0.0975281	0.0975281	0.0975281	0.121228	0.121228	0.0975281	0.0975281	0.121228	0.121228
0	0.178446	0.485884	0.308538	0.308538	0.308538	0.364449	0.308538	0.485884	0.308538	0.364449	0.308538	0.364449	0.308538	0.243951	0.243951	0.308538	0.243951
0	0.0866117	0.214092	0.214092	0.169507	0.169507	0.214092	0.169507	0.255427	0.214092	0.169507	0.169507	0.255427	0.255427	0.169507	0.169507	0.169507	0.169507
0	0.0938643	0.176665	0.176665	0.176665	0.176665	0.223327	0.223327	0.176665	0.176665	0.176665	0.176665	0.223327	0.223327	0.176665	0.176665	0.223327	0.223327
0	0.208855	0.333832	0.333832	0.264628	0.264628	0.333832	0.264628	0.392678	0.333832	0.264628	0.264628	0.333832	0.333832	0.264628	0.264628	0.392678	0.264628
0	0.202064	0.328307	0.328307	0.260075	0.260075	0.328307	0.328307	0.386553	0.328307	0.386553	0.328307	0.260075	0.260075	0.260075	0.260075	0.328307	0.328307
0	0.160339	0.292602	0.292602	0.231125	0.231125	0.231125	0.231125	0.292602	0.292602	0.292602	0.292602	0.231125	0.231125	0.231125	0.231125	0.231125	0.231125
0	0.288997	0.318155	0.318155	0.460732	0.460732	0.396811	0.318155	0.318155	0.318155	0.318155	0.318155	0.460732	0.396811	0.318155	0.318155	0.460732	0.318155
0	0.035608	0.102996	0.102996	0.128229	0.128229	0.128229	0.102996	0.102996	0.102996	0.102996	0.102996	0.128229	0.102996	0.128229	0.128229	0.102996	0.102996
0	0.0835896	0.210097	0.210097	0.166413	0.166413	0.210097	0.166413	0.210097	0.210097	0.250721	0.166413	0.166413	0.166413	0.166413	0.166413	0.166413	0.166413
0	0.0253836	0.102965	0.102965	0.102965	0.102965	0.102965	0.0832006	0.102965	0.102965	0.0832006	0.102965	0.102965	0.102965	0.102965	0.102965	0.102965	0.102965
0	0.173608	0.304358	0.304358	0.240572	0.240572	0.240572	0.240572	0.359737	0.304358	0.304358	0.304358	0.240572	0.240572	0.240572	0.240572	0.240572	0.240572
0	0.0379503	0.133434	0.133434	0.107053	0.107053	0.133434	0.107053	0.133434	0.133434	0.107053	0.133434	0.159638	0.133434	0.107053	0.107053	0.133434	0.107053
0	0.099236	0.229875	0.229875	0.229875	0.229875	0.321403	0.273961	0.229875	0.229875	0.273961	0.273961	0.273961	0.229875	0.229875	0.229875	0.321403	0.273961
0	0.0399536	0.137742	0.137742	0.110406	0.110406	0.137742	0.137742	0.164782	0.137742	0.137742	0.137742	0.137742	0.110406	0.110406	0.110406	0.137742	0.137742
0	0.251563	0.367616	0.367616	0.29295	0.29295	0.367616	0.367616	0.429591	0.367616	0.29295	0.29295	0.429591	0.29295	0.29295	0.29295	0.429591	0.367616
0	0.0496824	0.157039	0.157039	0.125385	0.125385	0.125385	0.125385	0.157039	0.157039	0.157039	0.157039	0.157039	0.125385	0.125385	0.125385	0.125385	0.125385
0	0.0546141	0.165951	0.165951	0.132284	0.132284	0.165951	0.165951	0.165951	0.165951	0.132284	0.132284	0.198411	0.132284	0.132284	0.132284	0.132284	0.132284
0	0.0309774	0.117346	0.117346	0.0944911	0.0944911	0.117346	0.117346	0.117346	0.117346	0.0944911	0.0944911	0.140415	0.117346	0.0944911	0.0944911	0.117346	0.117346
0	0.583363	0.426649	0.426649	0.513995	0.513995	0.513995	0.579015	0.426649	0.426649	0.635442	0.691365	0.635442	0.635442	0.426649	0.579015	0.635442	0.635442
0	0.309074	0.332168	0.332168	0.332168	0.332168	0.412695	0.412695	0.328503	0.328503	0.473069	0.408565	0.408565	0.408565	0.328503	0.328503	0.408565	0.408565
0	0.225319	0.347012	0.347012	0.275575	0.275575	0.347012	0.347012	0.347012	0.347012	0.407189	0.347012	0.347012	0.347012	0.275575	0.275575	0.407189	0.347012
0	0.264797	0.301767	0.301767	0.377921	0.377921	0.377921	0.377921	0.440664	0.301767	0.301767	0.301767	0.440664	0.440664	0.377921	0.377921	0.440664	0.301767
0	0.167191	0.236039	0.236039	0.236039	0.236039	0.298728	0.298728	0.236039	0.236039	0.236039	0.236039	0.298728	0.298728	0.236039	0.236039	0.408947	0.298728
0	0.152963	0.285858	0.285858	0.225739	0.225739	0.393084	0.338742	0.338742	0.285858	0.285858	0.285858	0.338742	0.285858	0.225739	0.225739	0.338742	0.338742
0	0.0828243	0.165619	0.165619	0.165619	0.165619	0.20907	0.20907	0.165619	0.165619	0.165619	0.165619	0.249511	0.20907	0.165619	0.165619	0.20907	0.165619
0	0.146242	0.279561	0.279561	0.279561	0.279561	0.279561	0.22073	0.279561	0.279561	0.331545	0.331545	0.279561	0.279561	0.279561	0.279561	0.22073	0.22073
0	0.0702471	0.191241	0.191241	0.151833	0.151833	0.191241	0.151833	0.191241	0.191241	0.191241	0.191241	0.191241	0.191241	0.151833	0.151833	0.151833	0.151833
0	0.118475	0.198724	0.198724	0.25164	0.25164	0.25164	0.198724	0.198724	0.198724	0.198724	0.198724	0.299343	0.25164	0.25164	0.25164	0.25164	0.25164
0	0.146049	0.220585	0.220585	0.220585	0.220585	0.279379	0.220585	0.220585	0.220585	0.220585	0.220585	0.279379	0.279379	0.220585	0.220585	0.220585	0.220585
0	0.322907	0.413289	0.413289	0.413289	0.538287	0.413289	0.477996	0.413289	0.413289	0.413289	0.477996	0.332696	0.332696	0.413289	0.477996	0.477996	0.413289
0	0.0245714	0.0814531	0.0814531	0.0814531	0.0814531	0.100747	0.100747	0.0814531	0.0814531	0.100747	0.100747	0.100747	0.0814531	0.0814531	0.0814531	0.0814531	0.0814531
0	0.0523475	0.129164	0.129164	0.129164	0.129164	0.277417	0.277417	0.129164	0.129164	0.129164	0.129164	0.16192	0.16192	0.129164	0.129164	0.277417	0.277417
0	0.17007	0.23808	0.23808	0.23808	0.23808	0.301266	0.301266	0.356245	0.23808	0.23808	0.23808	0.23808	0.23808	0.23808	0.23808	0.23808	0.23808
0	0.0835653	0.166388	0.166388	0.250682	0.250682	0.210064	0.210064	0.166388	0.166388	0.166388	0.166388	0.250682	0.210064	0.166388	0.166388	0.210064	0.210064
0	0.0950903	0.224842	0.224842	0.372747	0.372747	0.31477	0.268061	0.224842	0.224842	0.177841	0.177841	0.268061	0.268061	0.268061	0.224842	0.31477	0.268061
0	0.0452557	0.148568	0.148568	0.148568	0.148568	0.1777	0.148568	0.148568	0.148568	0.118817	0.118817	0.1777	0.1777	0.148568	0.118817	0.148568	0.118817
0	0.0192805	0.0853248	0.0853248	0.0853248	0.0853248	0.0853248	0.0692572	0.0853248	0.0853248	0.102122	0.0853248	0.0853248	0.0853248	0.0853248	0.0853248	0.102122	0.0853248
0	0.131513	0.209356	0.209356	0.265178	0.265178	0.265178	0.209356	0.315012	0.209356	0.209356	0.209356	0.265178	0.265178	0.265178	0.265178	0.209356	0.209356
0	0.0184198	0.0671228	0.0671228	0.0671228	0.0671228	0.0826373	0.0671228	0.0671228	0.0671228	0.0826373	0.0671228	0.0826373	0.0826373	0.0671228	0.0671228	0.0826373	0.0671228
0	0.0323609	0.0971043	0.0971043	0.0971043	0.0971043	0.120686	0.0971043	0.0971043	0.0971043	0.0971043	0.0971043	0.0971043	0.0971043	0.0971043	0.0971043	0.0971043	0.0971043
0	0.0811726	0.163888	0.163888	0.163888	0.163888	0.206833	0.163888	0.246873	0.163888	0.163888	0.163888	0.163888	0.163888	0.163888	0.163888	0.246873	0.163888
0	0.0966921	0.179364	0.179364	0.270361	0.270361	0.270361	0.226803	0.179364	0.179364	0.226803	0.226803	0.270361	0.226803	0.179364	0.179364	0.226803	0.226803
0	0.196649	0.256423	0.256423	0.256423	0.256423	0.323857	0.323857	0.381603	0.256423	0.256423	0.256423	0.323857	0.323857	0.256423	0.256423	0.323857	0.323857
0	0.0797736	0.162405	0.162405	0.162405	0.162405	0.204916	0.162405	0.162405	0.162405	0.162405	0.162405	0.162405	0.162405	0.162405	0.162405	0.162405	0.162405
0	0.05152	0.128004	0.128004	0.128004	0.128004	0.160421	0.128004	0.128004	0.128004	0.128004	0.128004	0.191828	0.128004	0.128004	0.128004	0.191828	0.160421
0	0.29859	0.324793	0.324793	0.324793	0.324793	0.404366	0.404366	0.404366	0.324793	0.404366	0.404366	0.468674	0.324793	0.324793	0.324793	0.468674	0.404366
0	0.0132876	0.0533021	0.0533021	0.0533021	0.0533021	0.0653229	0.0533021	0.0533021	0.0533021	0.0533021	0.0533021	0.0782024	0.0533021	0.0533021	0.0533021	0.0533021	0.0533021
0	0.00415883	0.0216736	0.0216736	0.0216736	0.0216736	0.0263123	0.0216736	0.0216736	0.0216736	0.0263123	0.0216736	0.0216736	0.0216736	0.0216736	0.0216736	0.0216736	0.0216736
0	0.132917	0.210467	0.210467	0.210467	0.210467	0.266588	0.266588	0.266588	0.210467	0.210467	0.210467	0.316638	0.210467	0.210467	0.210467	0.210467	0.210467
0	0.0478581	0.122724	0.122724	0.122724	0.122724	0.153606	0.122724	0.122724	0.122724	0.122724	0.122724	0.122724	0.122724	0.122724	0.122724	0.153606	0.153606
0	0.456554	0.461286	0.461286	0.461286	0.586257	0.527055	0.586257	0.461286	0.461286	0.527055	0.527055	0.586257	0.586257	0.461286	0.527055	0.527055	0.586257
0	0.22211	0.344463	0.344463	0.273448	0.273448	0.344463	0.344463	0.344463	0.344463	0.344463	0.344463	0.273448	0.273448	0.273448	0.273448	0.404394	0.344463
0	0.0589357	0.173357	0.173357	0.138011	0.138011	0.173357	0.138011	0.173357	0.173357	0.173357	0.138011	0.207219	0.138011	0.138011	0.138011	0.138011	0.138011
0	0.0208465	0.0730254	0.0730254	0.0730254	0.0730254	0.0900781	0.0730254	0.0730254	0.0730254	0.0900781	0.0730254	0.107807	0.0730254	0.0730254	0.0730254	0.0900781	0.0730254
0	0.0282641	0.0891684	0.0891684	0.0891684	0.0891684	0.110557	0.0891684	0.0891684	0.0891684	0.110557	0.0891684	0.132298	0.0891684	0.0891684	0.0891684	0.0891684	0.0891684
0	0.349968	0.341042	0.341042	0.341042	0.341042	0.422629	0.422629	0.487684	0.487684	0.422629	0.487684	0.422629	0.422629	0.341042	0.341042	0.487684	0.422629
0	0.0393147	0.109348	0.109348	0.109348	0.109348	0.136382	0.136382	0.136382	0.109348	0.136382	0.109348	0.136382	0.136382	0.109348	0.109348	0.109348	0.109348
0	0.0317858	0.096026	0.096026	0.119308	0.119308	0.119308	0.096026	0.096026	0.096026	0.096026	0.096026	0.142759	0.119308	0.119308	0.119308	0.096026	0.096026
0	0.0644099	0.144895	0.144895	0.144895	0.144895	0.182262	0.182262	0.182262	0.144895	0.182262	0.144895	0.182262	0.182262	0.144895	0.144895	0.182262	0.182262
0	0.353529	0.342155	0.342155	0.342155	0.342155	0.423869	0.488964	0.423869	0.342155	0.423869	0.488964	0.342155	0.342155	0.423869	0.423869	0.423869	0.423869
0	0.118718	0.198929	0.198929	0.198929	0.198929	0.251901	0.251901	0.251901	0.198929	0.251901	0.198929	0.251901	0.251901	0.251901	0.251901	0.251901	0.251901
0	0.0856702	0.16855	0.16855	0.16855	0.16855	0.212857	0.16855	0.212857	0.16855	0.212857	0.16855	0.253973	0.16855	0.16855	0.16855	0.16855	0.16855
0	0.081706	0.164449	0.164449	0.164449	0.164449	0.207559	0.164449	0.207559	0.164449	0.207559	0.164449	0.247728	0.164449	0.207559	0.164449	0.164449	0.164449
0	0.0555621	0.133564	0.133564	0.133564	0.133564	0.167606	0.133564	0.167606	0.133564	0.133564	0.133564	0.167606	0.133564	0.133564	0.133564	0.167606	0.167606
0	0.0847059	0.167564	0.167564	0.167564	0.167564	0.211583	0.167564	0.211583	0.167564	0.167564	0.167564	0.252473	0.167564	0.211583	0.211583	0.167564	0.167564
0	0.24594	0.289222	0.289222	0.289222	0.289222	0.363228	0.363228	0.42485	0.289222	0.289222	0.289222	0.363228	0.289222	0.363228	0.363228	0.363228	0.363228
0	0.281745	0.313197	0.313197	0.313197	0.313197	0.391132	0.391132	0.391132	0.313197	0.391132	0.391132	0.45473	0.313197	0.313197	0.313197	0.45473	0.391132
0	0.0632448	0.143462	0.143462	0.143462	0.143462	0.180408	0.180408	0.180408	0.143462	0.143462	0.143462	0.143462	0.143462	0.143462	0.143462	0.143462	0.143462
0	0.110623	0.398784	0.243045	0.243045	0.243045	0.243045	0.243045	0.398784	0.243045	0.192006	0.243045	0.243045	0.243045	0.243045	0.243045	0.192006	0.192006
0	0.330185	0.604705	0.604705	0.415788	0.540868	0.415788	0.334921	0.604705	0.604705	0.480594	0.540868	0.415788	0.415788	0.415788	0.480594	0.480594	0.480594
0	0.0622726	0.142254	0.142254	0.178845	0.178845	0.178845	0.178845	0.142254	0.142254	0.142254	0.142254	0.213739	0.178845	0.142254	0.142254	0.178845	0.178845
0	0.266305	0.302776	0.302776	0.302776	0.302776	0.302776	0.302776	0.302776	0.302776	0.379095	0.302776	0.379095	0.379095	0.302776	0.302776	0.302776	0.302776
0	0.357404	0.425221	0.425221	0.425221	0.550528	0.425221	0.425221	0.425221	0.425221	0.49036	0.49036	0.425221	0.425221	0.49036	0.550528	0.425221	0.425221
0	0.0164286	0.0619966	0.0619966	0.0619966	0.0619966	0.0761972	0.0619966	0.0619966	0.0619966	0.0619966	0.0619966	0.0912061	0.0619966	0.0619966	0.0619966	0.0619966	0.0619966
0	0.130102	0.427471	0.427471	0.208233	0.208233	0.263753	0.208233	0.427471	0.427471	0.208233	0.208233	0.313367	0.208233	0.208233	0.208233	0.263753	0.208233
0	0.301201	0.531153	0.531153	0.406432	0.406432	0.406432	0.406432	0.530584	0.530584	0.405889	0.405889	0.326137	0.326137	0.405889	0.326137	0.405889	0.405889
0	0.0911532	0.174031	0.174031	0.219931	0.219931	0.219931	0.174031	0.174031	0.174031	0.174031	0.174031	0.262294	0.262294	0.219931	0.219931	0.219931	0.174031
0	0.106447	0.188321	0.188321	0.188321	0.188321	0.238319	0.238319	0.188321	0.188321	0.188321	0.188321	0.238319	0.238319	0.188321	0.188321	0.283834	0.238319
0	0.0500107	0.125857	0.125857	0.188526	0.188526	0.157649	0.125857	0.125857	0.125857	0.125857	0.125857	0.157649	0.157649	0.188526	0.188526	0.125857	0.125857
0	0.235096	0.282046	0.282046	0.35473	0.35473	0.35473	0.35473	0.415622	0.282046	0.35473	0.35473	0.415622	0.35473	0.35473	0.35473	0.415622	0.35473
0	0.0296475	0.11406	0.11406	0.11406	0.11406	0.11406	0.11406	0.11406	0.11406	0.0919161	0.0919161	0.11406	0.11406	0.11406	0.11406	0.136486	0.11406
0	0.154042	0.226533	0.226533	0.226533	0.226533	0.286855	0.226533	0.226533	0.226533	0.226533	0.226533	0.33988	0.226533	0.226533	0.226533	0.286855	0.226533
0	0.11003	0.191489	0.191489	0.288573	0.288573	0.242382	0.242382	0.288573	0.191489	0.242382	0.191489	0.288573	0.288573	0.242382	0.242382	0.191489	0.191489
0	0.223756	0.27454	0.27454	0.27454	0.27454	0.27454	0.27454	0.40583	0.27454	0.27454	0.27454	0.40583	0.345772	0.27454	0.27454	0.27454	0.27454
0	0.0782982	0.160822	0.160822	0.20287	0.20287	0.20287	0.20287	0.242194	0.160822	0.160822	0.160822	0.242194	0.20287	0.20287	0.20287	0.242194	0.20287
0	0.0310193	0.0945712	0.0945712	0.0945712	0.0945712	0.117449	0.117449	0.140537	0.0945712	0.117449	0.117449	0.117449	0.0945712	0.0945712	0.0945712	0.0945712	0.0945712
0	0.151717	0.224818	0.224818	0.224818	0.224818	0.284702	0.284702	0.224818	0.224818	0.284702	0.284702	0.284702	0.284702	0.224818	0.224818	0.284702	0.284702
0	0.813538	0.6563	0.6563	0.755165	0.755165	0.711497	0.755165	0.6563	0.6563	0.711497	0.755165	0.711497	0.755165	0.711497	0.711497	0.755165	0.755165
0	0.456947	0.647126	0.647126	0.461435	0.586401	0.461435	0.461435	0.647126	0.647126	0.527205	0.527205	0.586401	0.586401	0.586401	0.586401	0.461435	0.461435
0	0.0880342	0.17094	0.17094	0.257604	0.257604	0.215942	0.215942	0.17094	0.17094	0.17094	0.17094	0.257604	0.215942	0.215942	0.215942	0.17094	0.17094
0	0.211598	0.266459	0.266459	0.336047	0.336047	0.336047	0.336047	0.266459	0.266459	0.266459	0.266459	0.336047	0.336047	0.336047	0.336047	0.336047	0.336047
0	0.349974	0.487686	0.487686	0.341044	0.487686	0.422631	0.422631	0.487686	0.487686	0.487686	0.487686	0.487686	0.487686	0.422631	0.487686	0.487686	0.487686
0	0.135658	0.269315	0.269315	0.269315	0.269315	0.269315	0.269315	0.269315	0.269315	0.269315	0.269315	0.31978	0.269315	0.269315	0.269315	0.212619	0.212619
0	0.0704186	0.152031	0.152031	0.152031	0.152031	0.191497	0.152031	0.152031	0.152031	0.152031	0.152031	0.152031	0.152031	0.152031	0.152031	0.191497	0.191497
0	0.0644423	0.182313	0.182313	0.144934	0.144934	0.182313	0.144934	0.182313	0.182313	0.144934	0.144934	0.182313	0.144934	0.144934	0.144934	0.144934	0.144934
0	0.0771435	0.201251	0.201251	0.15957	0.15957	0.201251	0.15957	0.201251	0.201251	0.201251	0.201251	0.201251	0.15957	0.15957	0.15957	0.201251	0.15957
0	0.045228	0.118774	0.118774	0.118774	0.118774	0.148513	0.118774	0.118774	0.118774	0.118774	0.118774	0.118774	0.118774	0.118774	0.118774	0.148513	0.118774
0	0.0018839	0.0135201	0.0135201	0.0253136	0.0253136	0.0135201	0.0111524	0.0135201	0.0135201	0.016256	0.0135201	0.016256	0.0111524	0.0135201	0.0135201	0.0135201	0.0135201
0	0.098497	0.181061	0.181061	0.272922	0.272922	0.228988	0.228988	0.181061	0.181061	0.181061	0.181061	0.272922	0.228988	0.272922	0.272922	0.181061	0.181061
0	0.0395139	0.109679	0.109679	0.136807	0.136807	0.136807	0.136807	0.136807	0.109679	0.109679	0.109679	0.136807	0.136807	0.136807	0.136807	0.136807	0.136807
0	0.215115	0.268802	0.268802	0.268802	0.268802	0.338875	0.338875	0.268802	0.268802	0.268802	0.268802	0.338875	0.338875	0.268802	0.268802	0.268802	0.268802
0	0.00589706	0.0287259	0.0287259	0.0287259	0.0287259	0.0349356	0.0287259	0.0349356	0.0287259	0.0287259	0.0287259	0.0287259	0.0287259	0.0287259	0.0287259	0.0349356	0.0287259
0	0.083415	0.250445	0.209863	0.209863	0.209863	0.209863	0.166233	0.250445	0.209863	0.209863	0.209863	0.209863	0.209863	0.209863	0.209863	0.166233	0.166233
0	0.0785251	0.203186	0.203186	0.161067	0.161067	0.203186	0.161067	0.203186	0.203186	0.161067	0.161067	0.242568	0.203186	0.161067	0.161067	0.161067	0.161067
0	0.0814079	0.164136	0.164136	0.207154	0.207154	0.207154	0.207154	0.164136	0.164136	0.164136	0.164136	0.207154	0.207154	0.207154	0.207154	0.207154	0.207154
0	0.021332	0.0915177	0.0915177	0.074165	0.074165	0.0915177	0.0915177	0.0915177	0.0915177	0.074165	0.074165	0.074165	0.074165	0.074165	0.074165	0.074165	0.074165
0	0.115317	0.248227	0.248227	0.196054	0.196054	0.248227	0.248227	0.248227	0.248227	0.248227	0.248227	0.248227	0.196054	0.196054	0.196054	0.248227	0.248227
0	0.171421	0.302451	0.302451	0.302451	0.302451	0.302451	0.302451	0.302451	0.302451	0.239035	0.239035	0.357584	0.302451	0.302451	0.302451	0.302451	0.302451
0	0.0907574	0.173643	0.173643	0.261705	0.261705	0.219429	0.173643	0.173643	0.173643	0.173643	0.173643	0.219429	0.219429	0.219429	0.173643	0.173643	0.173643
0	0.294289	0.321804	0.321804	0.465112	0.465112	0.400972	0.400972	0.321804	0.321804	0.465112	0.400972	0.465112	0.400972	0.400972	0.400972	0.465112	0.321804
0	0.155673	0.288355	0.288355	0.288355	0.288355	0.288355	0.288355	0.288355	0.288355	0.22773	0.22773	0.288355	0.22773	0.288355	0.288355	0.22773	0.22773
0	0.223957	0.616083	0.406005	0.345932	0.345932	0.345932	0.345932	0.616083	0.406005	0.345932	0.274673	0.345932	0.345932	0.345932	0.345932	0.345932	0.345932
0	0.17437	0.30502	0.241107	0.30502	0.30502	0.30502	0.30502	0.30502	0.241107	0.241107	0.241107	0.360484	0.30502	0.30502	0.30502	0.30502	0.30502
0	0.0860636	0.168951	0.168951	0.168951	0.168951	0.254582	0.254582	0.168951	0.168951	0.168951	0.168951	0.254582	0.213374	0.168951	0.168951	0.168951	0.168951
0	0.194422	0.254914	0.254914	0.322014	0.322014	0.322014	0.322014	0.254914	0.254914	0.322014	0.322014	0.322014	0.322014	0.322014	0.322014	0.322014	0.322014
0	0.53418	0.405741	0.405741	0.557919	0.557919	0.492367	0.492367	0.405741	0.405741	0.405741	0.557919	0.615657	0.615657	0.405741	0.405741	0.557919	0.557919
0	0.0279184	0.109667	0.109667	0.109667	0.109667	0.109667	0.109667	0.109667	0.109667	0.0884701	0.0884701	0.109667	0.109667	0.109667	0.109667	0.0884701	0.0884701
0	0.00563199	0.0336698	0.0336698	0.0403611	0.0403611	0.0336698	0.0336698	0.0403611	0.0336698	0.0276929	0.0276929	0.0336698	0.0336698	0.0336698	0.0336698	0.0276929	0.0276929
0	0.303596	0.408332	0.408332	0.408332	0.408332	0.408332	0.408332	0.471121	0.406702	0.406702	0.326855	0.471121	0.406702	0.406702	0.406702	0.406702	0.406702
0	0.155679	0.28836	0.28836	0.341595	0.341595	0.28836	0.28836	0.28836	0.28836	0.227734	0.227734	0.28836	0.28836	0.28836	0.28836	0.227734	0.227734
0	0.209583	0.33442	0.33442	0.33442	0.33442	0.33442	0.33442	0.33442	0.33442	0.33442	0.265113	0.393328	0.265113	0.33442	0.33442	0.33442	0.265113
0	0.125709	0.259255	0.259255	0.204697	0.204697	0.259255	0.259255	0.259255	0.259255	0.204697	0.204697	0.308169	0.204697	0.204697	0.204697	0.259255	0.259255
0	0.189226	0.251377	0.251377	0.251377	0.251377	0.317682	0.317682	0.251377	0.251377	0.251377	0.251377	0.251377	0.251377	0.251377	0.251377	0.317682	0.317682
0	0.0711733	0.192621	0.192621	0.1529	0.1529	0.192621	0.1529	0.192621	0.192621	0.1529	0.1529	0.192621	0.192621	0.1529	0.1529	0.1529	0.1529
0	0.0958757	0.269192	0.225806	0.225806	0.225806	0.225806	0.225806	0.269192	0.225806	0.225806	0.225806	0.225806	0.17859	0.225806	0.225806	0.225806	0.225806
0	0.0509513	0.159382	0.159382	0.1272	0.1272	0.159382	0.159382	0.159382	0.159382	0.1272	0.1272	0.1272	0.1272	0.1272	0.1272	0.159382	0.159382
0	0.157441	0.229022	0.229022	0.289972	0.289972	0.289972	0.289972	0.229022	0.229022	0.289972	0.229022	0.343431	0.289972	0.289972	0.289972	0.289972	0.289972
0	0.0256627	0.10372	0.10372	0.0837944	0.0837944	0.10372	0.0837944	0.10372	0.10372	0.0837944	0.0837944	0.0837944	0.0837944	0.0837944	0.0837944	0.0837944	0.0837944
0	0.135663	0.212622	0.212622	0.319785	0.319785	0.26932	0.26932	0.212622	0.212622	0.26932	0.212622	0.319785	0.26932	0.212622	0.212622	0.212622	0.212622
0	0.00526123	0.0318715	0.0318715	0.0382111	0.0382111	0.0318715	0.0262239	0.0318715	0.0318715	0.0262239	0.0262239	0.0318715	0.0262239	0.0262239	0.0262239	0.0262239	0.0262239
0	0.122665	0.202208	0.202208	0.256084	0.256084	0.256084	0.256084	0.202208	0.202208	0.202208	0.202208	0.202208	0.202208	0.256084	0.202208	0.256084	0.256084
0	0.109418	0.190951	0.190951	0.287771	0.287771	0.241693	0.241693	0.190951	0.190951	0.190951	0.190951	0.241693	0.241693	0.190951	0.190951	0.190951	0.190951
0	0.0888942	0.258908	0.171799	0.171799	0.171799	0.21705	0.21705	0.258908	0.171799	0.21705	0.21705	0.258908	0.171799	0.171799	0.171799	0.171799	0.171799
0	0.0329283	0.122033	0.122033	0.0981577	0.0981577	0.122033	0.0981577	0.122033	0.122033	0.0981577	0.0981577	0.122033	0.0981577	0.122033	0.0981577	0.122033	0.0981577
0	0.29965	0.325533	0.325533	0.469553	0.469553	0.405205	0.405205	0.325533	0.325533	0.325533	0.325533	0.325533	0.325533	0.325533	0.325533	0.469553	0.405205
0	0.262013	0.299906	0.299906	0.438343	0.438343	0.375754	0.375754	0.299906	0.299906	0.299906	0.299906	0.438343	0.375754	0.299906	0.299906	0.375754	0.375754
0	0.0981173	0.22853	0.22853	0.180706	0.180706	0.22853	0.22853	0.22853	0.22853	0.180706	0.180706	0.180706	0.180706	0.22853	0.180706	0.180706	0.180706
0	0.030649	0.0938611	0.0938611	0.0938611	0.0938611	0.0938611	0.0938611	0.0938611	0.0938611	0.116542	0.116542	0.139453	0.0938611	0.0938611	0.0938611	0.0938611	0.0938611
0	0.0934951	0.265745	0.17631	0.17631	0.17631	0.222868	0.222868	0.265745	0.17631	0.17631	0.17631	0.17631	0.17631	0.222868	0.17631	0.265745	0.222868
0	0.0864743	0.169368	0.169368	0.255216	0.255216	0.213912	0.213912	0.169368	0.169368	0.169368	0.169368	0.213912	0.213912	0.213912	0.169368	0.255216	0.213912
0	0.163131	0.404517	0.404517	0.233137	0.233137	0.295114	0.295114	0.404517	0.404517	0.233137	0.233137	0.349276	0.295114	0.295114	0.233137	0.349276	0.295114
0	0.0195304	0.0698683	0.0698683	0.0698683	0.0698683	0.0860949	0.0698683	0.0698683	0.0698683	0.0860949	0.0860949	0.0860949	0.0860949	0.0698683	0.0698683	0.0698683	0.0698683
0	0.0825787	0.165363	0.165363	0.208739	0.208739	0.208739	0.165363	0.208739	0.165363	0.165363	0.165363	0.208739	0.208739	0.165363	0.165363	0.208739	0.208739
0	0.0424842	0.1145	0.1145	0.171068	0.171068	0.143008	0.143008	0.1145	0.1145	0.1145	0.1145	0.143008	0.143008	0.143008	0.1145	0.1145	0.1145
0	0.0637658	0.144105	0.144105	0.18124	0.18124	0.18124	0.18124	0.216582	0.144105	0.144105	0.144105	0.216582	0.216582	0.144105	0.144105	0.144105	0.144105
0	0.0445176	0.117683	0.117683	0.175958	0.175958	0.147107	0.117683	0.175958	0.117683	0.147107	0.147107	0.147107	0.147107	0.147107	0.117683	0.147107	0.117683
0	0.0332618	0.0987719	0.0987719	0.146956	0.146956	0.122819	0.122819	0.146956	0.0987719	0.0987719	0.0987719	0.122819	0.122819	0.0987719	0.0987719	0.0987719	0.0987719
0	0.144151	0.21915	0.21915	0.21915	0.21915	0.277571	0.277571	0.329264	0.21915	0.21915	0.21915	0.277571	0.277571	0.277571	0.21915	0.277571	0.277571
0	0.159737	0.230689	0.230689	0.230689	0.230689	0.292057	0.292057	0.230689	0.230689	0.230689	0.230689	0.292057	0.292057	0.292057	0.230689	0.292057	0.292057
0	0.169068	0.410972	0.300386	0.237372	0.237372	0.300386	0.300386	0.410972	0.300386	0.237372	0.237372	0.300386	0.300386	0.237372	0.237372	0.237372	0.237372
0	0.0446436	0.117878	0.117878	0.117878	0.117878	0.147358	0.117878	0.117878	0.117878	0.117878	0.117878	0.117878	0.117878	0.117878	0.117878	0.147358	0.117878
0	0.0191164	0.068854	0.068854	0.068854	0.068854	0.068854	0.068854	0.101515	0.068854	0.068854	0.068854	0.068854	0.068854	0.0848168	0.068854	0.068854	0.0848168
0	0.0534595	0.130705	0.130705	0.130705	0.130705	0.16391	0.130705	0.130705	0.130705	0.16391	0.16391	0.16391	0.16391	0.130705	0.130705	0.16391	0.130705
0	0.0827934	0.165587	0.165587	0.209028	0.209028	0.209028	0.209028	0.165587	0.165587	0.165587	0.165587	0.209028	0.209028	0.209028	0.209028	0.165587	0.165587
0	0.0575711	0.291734	0.204484	0.136233	0.136233	0.136233	0.136233	0.291734	0.204484	0.136233	0.136233	0.136233	0.136233	0.136233	0.136233	0.136233	0.136233
0	0.367696	0.346625	0.346625	0.494077	0.494077	0.42883	0.42883	0.346625	0.346625	0.346625	0.494077	0.42883	0.42883	0.346625	0.346625	0.42883	0.42883
0	0.20084	0.259251	0.259251	0.259251	0.259251	0.327305	0.327305	0.38544	0.259251	0.259251	0.259251	0.259251	0.259251	0.259251	0.259251	0.259251	0.259251
0	0.235541	0.28234	0.28234	0.416004	0.416004	0.355081	0.355081	0.28234	0.28234	0.28234	0.28234	0.355081	0.355081	0.28234	0.28234	0.28234	0.28234
0	0.291367	0.319786	0.319786	0.462694	0.462694	0.398673	0.398673	0.319786	0.319786	0.319786	0.319786	0.398673	0.398673	0.319786	0.319786	0.462694	0.398673
0	0.493894	0.475841	0.475841	0.39003	0.600175	0.475841	0.475841	0.475841	0.475841	0.541592	0.600175	0.475841	0.475841	0.541592	0.600175	0.475841	0.475841
0	0.0320046	0.0964375	0.0964375	0.119834	0.119834	0.119834	0.119834	0.0964375	0.0964375	0.143388	0.0964375	0.143388	0.119834	0.119834	0.119834	0.0964375	0.0964375
0	0.249706	0.291718	0.291718	0.291718	0.291718	0.291718	0.291718	0.291718	0.291718	0.291718	0.291718	0.291718	0.291718	0.291718	0.291718	0.291718	0.291718
0	0.0719724	0.193803	0.193803	0.153813	0.153813	0.193803	0.193803	0.193803	0.193803	0.153813	0.153813	0.193803	0.193803	0.193803	0.153813	0.193803	0.193803
0	0.21028	0.265579	0.265579	0.265579	0.265579	0.334984	0.334984	0.393951	0.265579	0.334984	0.334984	0.334984	0.334984	0.265579	0.265579	0.393951	0.334984
0	0.0267941	0.0861663	0.0861663	0.0861663	0.0861663	0.106735	0.106735	0.0861663	0.0861663	0.0861663	0.0861663	0.106735	0.106735	0.106735	0.0861663	0.0861663	0.0861663
0	0.0480876	0.123062	0.123062	0.123062	0.123062	0.123062	0.123062	0.184228	0.123062	0.123062	0.123062	0.123062	0.123062	0.123062	0.123062	0.123062	0.123062
0	0.0653019	0.14598	0.14598	0.14598	0.14598	0.14598	0.14598	0.14598	0.14598	0.183667	0.14598	0.14598	0.14598	0.14598	0.14598	0.14598	0.14598
0	0.109821	0.191305	0.191305	0.191305	0.191305	0.242146	0.242146	0.288299	0.191305	0.191305	0.191305	0.242146	0.242146	0.242146	0.191305	0.191305	0.191305
0	0.0965691	0.179247	0.179247	0.179247	0.179247	0.226653	0.179247	0.179247	0.179247	0.179247	0.179247	0.226653	0.226653	0.179247	0.179247	0.226653	0.179247
0	0.104684	0.186739	0.186739	0.186739	0.186739	0.236289	0.236289	0.281463	0.186739	0.186739	0.186739	0.236289	0.186739	0.186739	0.186739	0.186739	0.186739
0	0.11783	0.34886	0.29854	0.198183	0.198183	0.250948	0.250948	0.34886	0.29854	0.250948	0.250948	0.29854	0.198183	0.250948	0.198183	0.250948	0.250948
0	0.308041	0.600861	0.41187	0.331435	0.331435	0.331435	0.331435	0.597242	0.408213	0.408213	0.408213	0.408213	0.408213	0.328192	0.328192	0.328192	0.328192
0	0.15118	0.391025	0.336852	0.22442	0.22442	0.22442	0.22442	0.391025	0.336852	0.284202	0.284202	0.22442	0.22442	0.22442	0.22442	0.22442	0.22442
0	0.105155	0.475881	0.389984	0.187164	0.187164	0.187164	0.187164	0.475881	0.389984	0.187164	0.187164	0.236834	0.236834	0.236834	0.187164	0.187164	0.187164
0	0.0611535	0.301004	0.301004	0.140847	0.140847	0.177025	0.177025	0.301004	0.301004	0.177025	0.177025	0.140847	0.140847	0.140847	0.140847	0.177025	0.177025
0	0.0486255	0.123851	0.123851	0.15506	0.15506	0.15506	0.15506	0.123851	0.123851	0.123851	0.123851	0.15506	0.15506	0.15506	0.15506	0.185441	0.15506
0	0.030374	0.16577	0.0933307	0.0933307	0.0933307	0.115865	0.0933307	0.16577	0.0933307	0.0933307	0.0933307	0.0933307	0.0933307	0.0933307	0.0933307	0.138644	0.0933307
0	0.0310788	0.117594	0.117594	0.140711	0.140711	0.117594	0.117594	0.117594	0.117594	0.0946849	0.0946849	0.117594	0.117594	0.117594	0.117594	0.117594	0.117594
0	0.0441089	0.146292	0.146292	0.146292	0.146292	0.146292	0.117051	0.146292	0.146292	0.146292	0.146292	0.174987	0.146292	0.146292	0.146292	0.174987	0.146292
0	0.582757	0.635191	0.635191	0.426378	0.578746	0.513717	0.513717	0.635191	0.635191	0.426378	0.426378	0.426378	0.426378	0.513717	0.578746	0.513717	0.513717
0	0.0422312	0.170449	0.14249	0.114098	0.114098	0.14249	0.14249	0.170449	0.14249	0.114098	0.114098	0.14249	0.14249	0.114098	0.114098	0.114098	0.114098
0	0.115485	0.196198	0.196198	0.196198	0.196198	0.248411	0.196198	0.196198	0.196198	0.196198	0.196198	0.248411	0.248411	0.248411	0.196198	0.248411	0.196198
0	0.0195097	0.0698179	0.0698179	0.0698179	0.0698179	0.0860314	0.0860314	0.0860314	0.0698179	0.0698179	0.0698179	0.0860314	0.0860314	0.0698179	0.0698179	0.0860314	0.0860314
0	0.101193	0.183561	0.183561	0.276687	0.276687	0.232204	0.183561	0.232204	0.183561	0.232204	0.183561	0.232204	0.232204	0.232204	0.183561	0.232204	0.183561
0	0.103794	0.185936	0.185936	0.280256	0.280256	0.235256	0.235256	0.235256	0.185936	0.235256	0.185936	0.235256	0.235256	0.185936	0.185936	0.235256	0.235256
0	0.0648123	0.145386	0.145386	0.182897	0.182897	0.182897	0.145386	0.182897	0.145386	0.145386	0.145386	0.145386	0.145386	0.145386	0.145386	0.145386	0.145386
0	0.33627	0.417884	0.606747	0.48277	0.543026	0.417884	0.417884	0.417884	0.606747	0.417884	0.48277	0.417884	0.417884	0.417884	0.48277	0.417884	0.417884
0	0.282352	0.391607	0.391607	0.455232	0.455232	0.391607	0.391607	0.391607	0.391607	0.391607	0.31361	0.391607	0.391607	0.455232	0.391607	0.455232	0.391607
0	0.113271	0.245985	0.245985	0.29277	0.29277	0.245985	0.245985	0.245985	0.245985	0.245985	0.194302	0.245985	0.245985	0.194302	0.194302	0.194302	0.194302
0	0.145813	0.279154	0.279154	0.220407	0.220407	0.279154	0.279154	0.279154	0.279154	0.279154	0.220407	0.220407	0.220407	0.220407	0.220407	0.279154	0.279154
0	0.000571558	0.00476373	0.00476373	0.00392224	0.00392224	0.00392224	0.00392224	0.00476373	0.00476373	0.00392224	0.00392224	0.00392224	0.00392224	0.00392224	0.00392224	0.00392224	0.00392224
0	0.0679271	0.149121	0.149121	0.224283	0.224283	0.187732	0.187732	0.149121	0.149121	0.187732	0.149121	0.187732	0.187732	0.149121	0.149121	0.187732	0.187732
0	0.185539	0.248852	0.248852	0.371236	0.371236	0.31458	0.31458	0.371236	0.248852	0.31458	0.248852	0.31458	0.31458	0.248852	0.248852	0.371236	0.31458
0	0.134887	0.212015	0.212015	0.268551	0.268551	0.268551	0.268551	0.212015	0.212015	0.212015	0.212015	0.268551	0.268551	0.268551	0.212015	0.268551	0.268551
0	0.119028	0.199188	0.199188	0.300031	0.300031	0.252232	0.252232	0.300031	0.199188	0.199188	0.199188	0.252232	0.252232	0.199188	0.199188	0.252232	0.252232
0	0.176398	0.242525	0.242525	0.306775	0.306775	0.306775	0.306775	0.362464	0.242525	0.306775	0.306775	0.306775	0.306775	0.242525	0.242525	0.362464	0.306775
0	0.0977585	0.180369	0.180369	0.228097	0.228097	0.228097	0.180369	0.180369	0.180369	0.228097	0.228097	0.228097	0.228097	0.228097	0.228097	0.228097	0.180369
0	0.228793	0.277876	0.277876	0.4102	0.4102	0.349762	0.277876	0.4102	0.277876	0.277876	0.277876	0.4102	0.349762	0.277876	0.277876	0.349762	0.277876
0	0.159432	0.230469	0.230469	0.291782	0.291782	0.291782	0.291782	0.230469	0.230469	0.230469	0.230469	0.291782	0.291782	0.291782	0.291782	0.230469	0.230469
0	0.259682	0.436397	0.37394	0.37394	0.37394	0.37394	0.37394	0.436397	0.37394	0.37394	0.37394	0.37394	0.37394	0.37394	0.37394	0.436397	0.37394
0	0.375943	0.349257	0.349257	0.497068	0.497068	0.431741	0.431741	0.349257	0.349257	0.349257	0.497068	0.497068	0.497068	0.431741	0.497068	0.431741	0.431741
0	0.0931192	0.175946	0.175946	0.175946	0.175946	0.2224	0.175946	0.2224	0.175946	0.2224	0.175946	0.175946	0.175946	0.175946	0.175946	0.175946	0.175946
0	0.0746953	0.156876	0.156876	0.236163	0.236163	0.197766	0.197766	0.197766	0.156876	0.156876	0.156876	0.197766	0.197766	0.156876	0.156876	0.197766	0.197766
0	0.0279252	0.088484	0.088484	0.109685	0.109685	0.109685	0.109685	0.088484	0.088484	0.088484	0.088484	0.109685	0.109685	0.109685	0.109685	0.109685	0.109685
0	0.112969	0.194041	0.194041	0.292382	0.292382	0.245652	0.245652	0.245652	0.194041	0.245652	0.194041	0.245652	0.245652	0.245652	0.245652	0.292382	0.245652
0	0.0734577	0.234046	0.155493	0.195976	0.195976	0.195976	0.155493	0.234046	0.155493	0.195976	0.195976	0.195976	0.195976	0.195976	0.195976	0.234046	0.155493
0	0.169736	0.237845	0.237845	0.300973	0.300973	0.300973	0.300973	0.355914	0.237845	0.300973	0.300973	0.300973	0.300973	0.300973	0.300973	0.355914	0.300973
0	0.110604	0.19199	0.19199	0.243025	0.243025	0.243025	0.243025	0.19199	0.19199	0.243025	0.19199	0.19199	0.19199	0.243025	0.243025	0.243025	0.243025
0	0.150801	0.224138	0.224138	0.283849	0.283849	0.283849	0.283849	0.336448	0.224138	0.224138	0.224138	0.283849	0.283849	0.283849	0.283849	0.336448	0.283849
0	0.0191686	0.0689825	0.0689825	0.0689825	0.0689825	0.0849787	0.0849787	0.0689825	0.0689825	0.0689825	0.0689825	0.0849787	0.0849787	0.0689825	0.0689825	0.0689825	0.0689825
0	0.256519	0.296244	0.296244	0.296244	0.296244	0.371477	0.371477	0.433751	0.296244	0.371477	0.371477	0.296244	0.296244	0.296244	0.296244	0.433751	0.371477
0	0.276287	0.309494	0.309494	0.309494	0.309494	0.386871	0.386871	0.309494	0.309494	0.386871	0.309494	0.309494	0.309494	0.309494	0.309494	0.450209	0.309494
0	0.288128	0.39613	0.39613	0.460013	0.460013	0.39613	0.39613	0.39613	0.39613	0.39613	0.317558	0.39613	0.39613	0.460013	0.460013	0.460013	0.39613
0	0.371371	0.347795	0.430125	0.430125	0.430125	0.430125	0.430125	0.347795	0.430125	0.347795	0.495408	0.430125	0.430125	0.430125	0.430125	0.430125	0.430125
0	0.0665249	0.147454	0.147454	0.147454	0.147454	0.147454	0.147454	0.185573	0.147454	0.147454	0.147454	0.185573	0.147454	0.147454	0.147454	0.147454	0.147454
0	0.3825	0.351366	0.351366	0.351366	0.434068	0.434068	0.434068	0.499453	0.434068	0.351366	0.351366	0.351366	0.351366	0.351366	0.434068	0.434068	0.434068
0	0.505679	0.394511	0.394511	0.394511	0.480579	0.480579	0.546292	0.604648	0.604648	0.604648	0.663748	0.394511	0.394511	0.394511	0.480579	0.480579	0.546292
0	0.177223	0.2431	0.2431	0.419597	0.419597	0.307486	0.307486	0.2431	0.2431	0.363265	0.307486	0.363265	0.363265	0.363265	0.419597	0.363265	0.307486
0	0.0972612	0.179901	0.179901	0.179901	0.179901	0.271172	0.271172	0.271172	0.179901	0.227495	0.227495	0.227495	0.227495	0.179901	0.179901	0.271172	0.271172
0	0.153744	0.226314	0.226314	0.226314	0.226314	0.28658	0.28658	0.226314	0.226314	0.226314	0.226314	0.28658	0.28658	0.226314	0.226314	0.28658	0.28658
0	0.216267	0.45782	0.45782	0.269568	0.269568	0.269568	0.269568	0.45782	0.45782	0.269568	0.269568	0.339799	0.339799	0.269568	0.269568	0.269568	0.269568
0	0.061057	0.140725	0.140725	0.176867	0.176867	0.176867	0.140725	0.140725	0.140725	0.176867	0.140725	0.176867	0.140725	0.176867	0.176867	0.176867	0.140725
0	0.157874	0.290366	0.290366	0.229337	0.229337	0.290366	0.290366	0.290366	0.290366	0.229337	0.229337	0.34388	0.290366	0.229337	0.229337	0.34388	0.290366
0	0.386786	0.352753	0.623629	0.435595	0.435595	0.435595	0.435595	0.560995	0.623629	0.435595	0.501017	0.435595	0.435595	0.435595	0.435595	0.435595	0.435595
0	0.217013	0.270065	0.270065	0.340397	0.340397	0.340397	0.340397	0.270065	0.270065	0.340397	0.270065	0.399923	0.340397	0.340397	0.340397	0.399923	0.340397
0	0.238236	0.284123	0.284123	0.418306	0.418306	0.357197	0.357197	0.284123	0.284123	0.284123	0.284123	0.418306	0.357197	0.284123	0.284123	0.357197	0.357197
0	0.0282972	0.089235	0.089235	0.132399	0.132399	0.110642	0.089235	0.132399	0.089235	0.089235	0.089235	0.132399	0.110642	0.089235	0.089235	0.089235	0.089235
0	0.0675985	0.148733	0.148733	0.148733	0.148733	0.187229	0.148733	0.148733	0.148733	0.187229	0.187229	0.187229	0.148733	0.148733	0.148733	0.187229	0.148733
0	0.0481319	0.154126	0.154126	0.123127	0.123127	0.154126	0.154126	0.154126	0.154126	0.123127	0.123127	0.154126	0.123127	0.123127	0.123127	0.123127	0.123127

## Sheet: Supplementary Figure 3
ground_truth	AI_confidence	P1_original_fusion	P1_modified_fusion	P2_original_fusion	P2_modified_fusion	P3_original_fusion	P3_modified_fusion	P4_original_fusion	P4_modified_fusion	P5_original_fusion	P5_modified_fusion	P6_original_fusion	P6_modified_fusion	P7_original_fusion	P7_modified_fusion	P8_original_fusion	P8_modified_fusion
0	0.365041	0.493117	0.493117	0.345782	0.427897	0.427897	0.427897	0.553243	0.553243	0.427897	0.493117	0.553243	0.553243	0.345782	0.427897	0.493117	0.493117
0	0.266497	0.379244	0.379244	0.379244	0.379244	0.379244	0.379244	0.379244	0.379244	0.379244	0.379244	0.442079	0.442079	0.302905	0.302905	0.302905	0.302905
0	0.428169	0.450626	0.450626	0.366511	0.450626	0.450626	0.450626	0.516311	0.450626	0.366511	0.516311	0.516311	0.516311	0.450626	0.450626	0.575886	0.575886
0	0.179412	0.244622	0.244622	0.244622	0.244622	0.309367	0.309367	0.244622	0.244622	0.244622	0.244622	0.309367	0.309367	0.244622	0.244622	0.244622	0.244622
0	0.60111	0.434754	0.434754	0.434754	0.434754	0.434754	0.522271	0.587011	0.522271	0.434754	0.587011	0.587011	0.587011	0.522271	0.587011	0.642879	0.642879
0	0.379158	0.43288	0.43288	0.350289	0.43288	0.43288	0.43288	0.498236	0.43288	0.43288	0.558272	0.558272	0.558272	0.350289	0.350289	0.43288	0.43288
0	0.336725	0.336933	0.6069	0.685089	0.685089	0.543188	0.543188	0.482933	0.6069	0.482933	0.543188	0.543188	0.543188	0.543188	0.543188	0.543188	0.543188
0	0.199821	0.258564	0.258564	0.326469	0.326469	0.442258	0.38451	0.326469	0.258564	0.258564	0.258564	0.326469	0.326469	0.326469	0.326469	0.38451	0.326469
0	0.0669013	0.147903	0.147903	0.147903	0.147903	0.222414	0.222414	0.147903	0.147903	0.222414	0.186156	0.222414	0.186156	0.147903	0.147903	0.147903	0.147903
0	0.297062	0.52772	0.52772	0.59219	0.467408	0.403159	0.403159	0.52772	0.52772	0.403159	0.403159	0.52772	0.52772	0.323729	0.323729	0.467408	0.467408
0	0.0459316	0.149893	0.149893	0.119845	0.119845	0.119845	0.119845	0.149893	0.149893	0.119845	0.119845	0.149893	0.149893	0.119845	0.119845	0.119845	0.119845
0	0.154078	0.22656	0.22656	0.286888	0.286888	0.22656	0.22656	0.22656	0.22656	0.286888	0.286888	0.339917	0.286888	0.286888	0.286888	0.286888	0.286888
0	0.0915867	0.174456	0.174456	0.220478	0.220478	0.174456	0.174456	0.262938	0.174456	0.220478	0.220478	0.262938	0.220478	0.220478	0.220478	0.174456	0.174456
0	0.36645	0.346229	0.346229	0.493626	0.493626	0.493626	0.493626	0.493626	0.553744	0.428392	0.493626	0.553744	0.553744	0.346229	0.493626	0.493626	0.493626
0	0.0485688	0.123768	0.123768	0.220193	0.185313	0.220193	0.185313	0.123768	0.123768	0.185313	0.123768	0.123768	0.123768	0.220193	0.185313	0.185313	0.185313
0	0.432048	0.367838	0.367838	0.452064	0.452064	0.452064	0.452064	0.517766	0.577295	0.367838	0.577295	0.517766	0.517766	0.452064	0.452064	0.517766	0.452064
0	0.0704975	0.152122	0.152122	0.32338	0.32338	0.27033	0.228884	0.152122	0.152122	0.228884	0.228884	0.228884	0.228884	0.27033	0.27033	0.191615	0.191615
0	0.242653	0.287046	0.287046	0.287046	0.287046	0.481573	0.481573	0.360658	0.287046	0.360658	0.360658	0.422065	0.422065	0.287046	0.287046	0.481573	0.481573
0	0.0261532	0.0848293	0.0848293	0.0848293	0.0848293	0.15055	0.15055	0.0848293	0.0848293	0.0848293	0.0848293	0.0848293	0.0848293	0.0848293	0.0848293	0.125695	0.105035
0	0.47483	0.534107	0.593024	0.468327	0.468327	0.534107	0.534107	0.534107	0.593024	0.468327	0.593024	0.593024	0.593024	0.468327	0.468327	0.593024	0.593024
0	0.00460814	0.0235632	0.0235632	0.0286187	0.0286187	0.0286187	0.0235632	0.0235632	0.0235632	0.0235632	0.0235632	0.0286187	0.0286187	0.0286187	0.0286187	0.0235632	0.0235632
0	0.107155	0.188952	0.188952	0.188952	0.188952	0.239129	0.239129	0.239129	0.188952	0.188952	0.188952	0.284779	0.284779	0.188952	0.188952	0.188952	0.188952
0	0.0989169	0.229492	0.181453	0.229492	0.229492	0.229492	0.181453	0.273513	0.181453	0.181453	0.181453	0.273513	0.273513	0.229492	0.181453	0.273513	0.229492
0	0.0329602	0.122109	0.0982166	0.122109	0.122109	0.122109	0.0982166	0.146107	0.0982166	0.0982166	0.0982166	0.146107	0.146107	0.122109	0.0982166	0.0982166	0.0982166
0	0.154882	0.340762	0.340762	0.546945	0.546945	0.395281	0.395281	0.340762	0.340762	0.395281	0.287629	0.340762	0.340762	0.340762	0.227151	0.395281	0.395281
0	0.355194	0.613084	0.613084	0.613084	0.613084	0.549743	0.549743	0.613084	0.613084	0.489564	0.489564	0.613084	0.613084	0.549743	0.549743	0.549743	0.549743
0	0.0168014	0.0774278	0.0774278	0.0629775	0.0629775	0.0774278	0.0629775	0.0774278	0.0774278	0.0629775	0.0629775	0.0926778	0.0774278	0.0629775	0.0629775	0.0629775	0.0629775
0	0.188488	0.250873	0.250873	0.317063	0.317063	0.317063	0.317063	0.374017	0.250873	0.317063	0.317063	0.317063	0.317063	0.317063	0.250873	0.374017	0.317063
0	0.0575647	0.136224	0.136224	0.171045	0.171045	0.171045	0.136224	0.171045	0.136224	0.171045	0.171045	0.171045	0.171045	0.171045	0.136224	0.136224	0.136224
0	0.0699414	0.151479	0.151479	0.151479	0.151479	0.190783	0.190783	0.151479	0.151479	0.190783	0.190783	0.190783	0.190783	0.151479	0.151479	0.190783	0.151479
0	0.332342	0.335583	0.335583	0.335583	0.335583	0.41653	0.41653	0.41653	0.335583	0.335583	0.335583	0.481365	0.481365	0.335583	0.335583	0.41653	0.41653
0	0.202843	0.260599	0.260599	0.260599	0.260599	0.328944	0.328944	0.328944	0.260599	0.260599	0.260599	0.328944	0.328944	0.260599	0.260599	0.387261	0.260599
0	0.219731	0.461016	0.461016	0.612441	0.402312	0.342569	0.27187	0.461016	0.461016	0.402312	0.27187	0.461016	0.461016	0.402312	0.342569	0.402312	0.342569
0	0.0515069	0.127985	0.127985	0.160397	0.160397	0.127985	0.127985	0.127985	0.127985	0.127985	0.127985	0.127985	0.127985	0.1918	0.160397	0.127985	0.127985
0	0.0864061	0.213823	0.213823	0.356631	0.356631	0.169299	0.169299	0.213823	0.213823	0.169299	0.169299	0.213823	0.213823	0.255111	0.213823	0.169299	0.169299
0	0.505663	0.394505	0.394505	0.394505	0.250276	0.394505	0.394505	0.546286	0.604642	0.394505	0.546286	0.546286	0.546286	0.394505	0.480573	0.480573	0.480573
0	0.246842	0.425612	0.425612	0.485235	0.425612	0.28982	0.28982	0.425612	0.425612	0.425612	0.363933	0.363933	0.363933	0.363933	0.363933	0.363933	0.28982
0	0.14433	0.219286	0.219286	0.277741	0.277741	0.219286	0.219286	0.219286	0.219286	0.219286	0.219286	0.277741	0.277741	0.277741	0.277741	0.277741	0.277741
0	0.0361386	0.129425	0.129425	0.129425	0.129425	0.103928	0.103928	0.129425	0.129425	0.129425	0.129425	0.129425	0.129425	0.154849	0.129425	0.103928	0.103928
0	0.119004	0.199168	0.199168	0.252206	0.252206	0.199168	0.199168	0.199168	0.199168	0.252206	0.252206	0.300001	0.300001	0.300001	0.252206	0.252206	0.199168
0	0.362282	0.426929	0.426929	0.552262	0.552262	0.344909	0.344909	0.426929	0.426929	0.426929	0.426929	0.426929	0.426929	0.426929	0.49212	0.426929	0.426929
0	0.0102601	0.0538389	0.0538389	0.0440641	0.0440641	0.0440641	0.0440641	0.0538389	0.0538389	0.0440641	0.0440641	0.0440641	0.0440641	0.0440641	0.0440641	0.0440641	0.0440641
0	0.133948	0.267617	0.267617	0.211279	0.211279	0.267617	0.211279	0.317824	0.267617	0.211279	0.211279	0.267617	0.267617	0.211279	0.211279	0.317824	0.211279
0	0.212453	0.267029	0.267029	0.336736	0.336736	0.336736	0.336736	0.395887	0.267029	0.336736	0.336736	0.267029	0.267029	0.336736	0.336736	0.395887	0.336736
0	0.330552	0.335034	0.335034	0.540998	0.540998	0.335034	0.335034	0.335034	0.335034	0.415914	0.480726	0.415914	0.415914	0.335034	0.480726	0.415914	0.415914
0	0.0736721	0.196288	0.196288	0.196288	0.196288	0.155734	0.155734	0.196288	0.196288	0.196288	0.155734	0.196288	0.196288	0.196288	0.196288	0.155734	0.155734
0	0.458656	0.377134	0.377134	0.462088	0.587031	0.462088	0.52786	0.377134	0.377134	0.377134	0.462088	0.52786	0.52786	0.462088	0.462088	0.52786	0.52786
0	0.252587	0.29363	0.29363	0.430452	0.430452	0.368414	0.368414	0.430452	0.29363	0.368414	0.29363	0.430452	0.368414	0.430452	0.29363	0.368414	0.368414
0	0.317984	0.411604	0.411604	0.331199	0.476241	0.411604	0.411604	0.536541	0.536541	0.331199	0.411604	0.411604	0.411604	0.411604	0.411604	0.476241	0.411604
0	0.0923253	0.175176	0.175176	0.175176	0.175176	0.221407	0.175176	0.221407	0.175176	0.175176	0.175176	0.221407	0.221407	0.175176	0.175176	0.175176	0.175176
0	0.0392749	0.109281	0.109281	0.109281	0.109281	0.109281	0.109281	0.136296	0.109281	0.136296	0.109281	0.136296	0.136296	0.109281	0.109281	0.109281	0.109281
0	0.0444544	0.117586	0.117586	0.117586	0.117586	0.117586	0.117586	0.117586	0.117586	0.146982	0.117586	0.146982	0.146982	0.117586	0.117586	0.117586	0.117586
0	0.165336	0.297083	0.297083	0.406933	0.351509	0.234717	0.234717	0.297083	0.297083	0.297083	0.234717	0.297083	0.297083	0.351509	0.297083	0.297083	0.297083
0	0.00281512	0.027841	0.0190183	0.0190183	0.0190183	0.0156825	0.0156825	0.0228386	0.0190183	0.0156825	0.0156825	0.0156825	0.0156825	0.0190183	0.0156825	0.0156825	0.0156825
0	0.0577407	0.171344	0.171344	0.171344	0.171344	0.136455	0.136455	0.171344	0.171344	0.136455	0.136455	0.171344	0.171344	0.171344	0.136455	0.171344	0.171344
0	0.0807198	0.16341	0.16341	0.16341	0.16341	0.16341	0.16341	0.16341	0.16341	0.16341	0.16341	0.16341	0.16341	0.16341	0.16341	0.16341	0.16341
0	0.0623029	0.178894	0.178894	0.142291	0.142291	0.142291	0.142291	0.178894	0.178894	0.142291	0.142291	0.142291	0.142291	0.142291	0.142291	0.142291	0.142291
0	0.192051	0.500051	0.320042	0.253303	0.253303	0.253303	0.253303	0.500051	0.320042	0.253303	0.253303	0.253303	0.253303	0.377348	0.253303	0.320042	0.320042
0	0.222642	0.344887	0.344887	0.273801	0.273801	0.273801	0.273801	0.344887	0.344887	0.273801	0.273801	0.273801	0.273801	0.273801	0.273801	0.273801	0.273801
0	0.0818924	0.34773	0.207812	0.164645	0.164645	0.164645	0.164645	0.34773	0.207812	0.248027	0.164645	0.164645	0.164645	0.164645	0.164645	0.164645	0.164645
0	0.0669674	0.186258	0.186258	0.222535	0.222535	0.147982	0.147982	0.186258	0.186258	0.147982	0.147982	0.186258	0.186258	0.222535	0.222535	0.147982	0.147982
0	0.198434	0.440914	0.440914	0.257629	0.257629	0.257629	0.257629	0.440914	0.440914	0.325328	0.325328	0.325328	0.325328	0.257629	0.257629	0.325328	0.257629
0	0.49665	0.476942	0.476942	0.542686	0.542686	0.39107	0.39107	0.476942	0.476942	0.542686	0.542686	0.476942	0.476942	0.476942	0.476942	0.476942	0.476942
0	0.10252	0.233768	0.233768	0.385607	0.385607	0.184777	0.184777	0.278516	0.233768	0.233768	0.184777	0.233768	0.233768	0.278516	0.326514	0.184777	0.184777
0	0.223572	0.274418	0.274418	0.40567	0.40567	0.274418	0.274418	0.345626	0.274418	0.345626	0.274418	0.345626	0.345626	0.40567	0.40567	0.40567	0.345626
0	0.126786	0.309454	0.20557	0.42285	0.42285	0.260366	0.20557	0.309454	0.20557	0.309454	0.20557	0.260366	0.260366	0.309454	0.260366	0.260366	0.20557
0	0.000533605	0.00368907	0.00368907	0.00448136	0.00448136	0.00368907	0.00368907	0.00368907	0.00368907	0.00448136	0.00448136	0.00368907	0.00368907	0.00448136	0.00448136	0.00368907	0.00368907
0	0.210642	0.265821	0.265821	0.394274	0.394274	0.335276	0.335276	0.394274	0.265821	0.335276	0.335276	0.394274	0.335276	0.394274	0.394274	0.394274	0.335276
0	0.568407	0.507226	0.507226	0.420064	0.420064	0.507226	0.572445	0.629306	0.685903	0.420064	0.420064	0.572445	0.572445	0.507226	0.507226	0.572445	0.572445
0	0.486826	0.387385	0.387385	0.473034	0.597512	0.387385	0.387385	0.473034	0.473034	0.387385	0.473034	0.5388	0.5388	0.5388	0.5388	0.387385	0.387385
0	0.47582	0.534492	0.593393	0.593393	0.593393	0.468713	0.468713	0.534492	0.593393	0.534492	0.468713	0.593393	0.593393	0.593393	0.593393	0.534492	0.534492
0	0.279798	0.389611	0.389611	0.389611	0.389611	0.311873	0.311873	0.389611	0.389611	0.311873	0.311873	0.389611	0.389611	0.389611	0.389611	0.453118	0.311873
0	0.457243	0.376632	0.376632	0.461548	0.461548	0.376632	0.376632	0.376632	0.376632	0.376632	0.461548	0.527319	0.527319	0.461548	0.461548	0.461548	0.461548
0	0.0776705	0.241157	0.160143	0.160143	0.160143	0.160143	0.160143	0.241157	0.160143	0.160143	0.160143	0.160143	0.160143	0.160143	0.160143	0.160143	0.160143
0	0.353448	0.423841	0.423841	0.423841	0.423841	0.423841	0.423841	0.423841	0.423841	0.34213	0.34213	0.549123	0.549123	0.423841	0.423841	0.423841	0.423841
0	0.0257484	0.083976	0.083976	0.124398	0.124398	0.10395	0.10395	0.083976	0.083976	0.083976	0.083976	0.083976	0.083976	0.124398	0.083976	0.083976	0.083976
0	0.200801	0.259225	0.259225	0.327273	0.327273	0.259225	0.259225	0.385405	0.259225	0.327273	0.327273	0.259225	0.259225	0.327273	0.327273	0.327273	0.327273
0	0.381004	0.55893	0.55893	0.433536	0.433536	0.350883	0.350883	0.55893	0.55893	0.350883	0.350883	0.433536	0.433536	0.433536	0.433536	0.433536	0.433536
0	0.0435949	0.11625	0.11625	0.145261	0.145261	0.11625	0.11625	0.173756	0.11625	0.11625	0.11625	0.145261	0.145261	0.145261	0.145261	0.11625	0.11625
0	0.473093	0.382332	0.592378	0.533431	0.533431	0.467652	0.467652	0.382332	0.592378	0.467652	0.533431	0.592378	0.592378	0.533431	0.533431	0.533431	0.533431
0	0.0908572	0.173741	0.173741	0.219556	0.219556	0.219556	0.219556	0.173741	0.173741	0.173741	0.173741	0.261854	0.261854	0.219556	0.219556	0.173741	0.173741
0	0.387371	0.501231	0.561205	0.699732	0.699732	0.561205	0.561205	0.501231	0.561205	0.501231	0.435804	0.623824	0.623824	0.561205	0.623824	0.501231	0.501231
0	0.0614788	0.177556	0.177556	0.177556	0.177556	0.141258	0.141258	0.177556	0.177556	0.141258	0.141258	0.177556	0.177556	0.177556	0.177556	0.141258	0.141258
0	0.211248	0.453142	0.453142	0.394815	0.394815	0.453142	0.394815	0.453142	0.453142	0.266225	0.266225	0.394815	0.394815	0.394815	0.394815	0.453142	0.394815
0	0.0995426	0.182035	0.182035	0.182035	0.182035	0.321886	0.27439	0.182035	0.182035	0.27439	0.27439	0.182035	0.182035	0.182035	0.182035	0.230242	0.230242
0	0.426379	0.365901	0.365901	0.365901	0.365901	0.449964	0.449964	0.449964	0.449964	0.449964	0.449964	0.449964	0.449964	0.449964	0.365901	0.575237	0.575237
0	0.522217	0.400956	0.400956	0.400956	0.400956	0.48736	0.48736	0.48736	0.48736	0.400956	0.400956	0.552992	0.552992	0.48736	0.48736	0.611001	0.611001
0	0.0222247	0.166751	0.166751	0.112647	0.112647	0.0941248	0.0941248	0.166751	0.166751	0.112647	0.112647	0.0941248	0.0941248	0.112647	0.0941248	0.0941248	0.0941248
0	0.265798	0.56689	0.56689	0.501528	0.441498	0.501528	0.501528	0.56689	0.56689	0.441498	0.302437	0.441498	0.3787	0.501528	0.3787	0.501528	0.501528
0	0.0511415	0.159731	0.159731	0.191006	0.191006	0.226783	0.191006	0.191006	0.159731	0.159731	0.159731	0.159731	0.159731	0.191006	0.127469	0.191006	0.191006
0	0.151539	0.224686	0.224686	0.224686	0.224686	0.224686	0.224686	0.224686	0.224686	0.284536	0.284536	0.284536	0.284536	0.224686	0.224686	0.224686	0.224686
0	0.328472	0.415199	0.540261	0.479982	0.479982	0.415199	0.415199	0.415199	0.540261	0.334396	0.334396	0.479982	0.479982	0.415199	0.479982	0.415199	0.415199
0	0.0546167	0.283759	0.283759	0.165955	0.165955	0.165955	0.165955	0.283759	0.283759	0.132287	0.132287	0.165955	0.165955	0.165955	0.165955	0.132287	0.132287
0	0.361212	0.426554	0.426554	0.491734	0.491734	0.426554	0.426554	0.426554	0.426554	0.426554	0.551882	0.551882	0.551882	0.426554	0.426554	0.426554	0.426554
0	0.104048	0.473954	0.328851	0.328851	0.280602	0.235552	0.186166	0.473954	0.328851	0.235552	0.235552	0.280602	0.235552	0.235552	0.186166	0.186166	0.186166
0	0.584217	0.427032	0.427032	0.427032	0.427032	0.514386	0.514386	0.427032	0.427032	0.427032	0.427032	0.579395	0.579395	0.427032	0.427032	0.579395	0.579395
0	0.12314	0.256582	0.256582	0.202598	0.202598	0.256582	0.256582	0.256582	0.256582	0.202598	0.202598	0.305075	0.305075	0.202598	0.202598	0.305075	0.256582
0	0.101367	0.276928	0.23241	0.183721	0.183721	0.23241	0.183721	0.276928	0.23241	0.23241	0.23241	0.23241	0.23241	0.23241	0.183721	0.183721	0.183721
0	0.096131	0.226119	0.226119	0.178832	0.178832	0.226119	0.178832	0.226119	0.226119	0.178832	0.178832	0.226119	0.226119	0.178832	0.178832	0.178832	0.178832
0	0.0834325	0.2949	0.2949	0.166251	0.166251	0.209886	0.166251	0.2949	0.2949	0.209886	0.209886	0.209886	0.209886	0.209886	0.166251	0.209886	0.166251
0	0.0415948	0.201115	0.201115	0.113079	0.113079	0.141179	0.113079	0.201115	0.201115	0.113079	0.113079	0.141179	0.141179	0.113079	0.113079	0.113079	0.113079
0	0.306282	0.599477	0.599477	0.33019	0.33019	0.410468	0.410468	0.596647	0.596647	0.327662	0.327662	0.407615	0.407615	0.472076	0.327662	0.472076	0.407615
0	0.05487	0.166399	0.166399	0.166399	0.166399	0.166399	0.132631	0.166399	0.166399	0.132631	0.132631	0.166399	0.166399	0.166399	0.132631	0.166399	0.132631
0	0.0665859	0.314308	0.314308	0.185668	0.185668	0.147527	0.147527	0.314308	0.314308	0.221836	0.147527	0.147527	0.147527	0.185668	0.147527	0.185668	0.185668
0	0.025937	0.0843745	0.0843745	0.104457	0.104457	0.104457	0.0843745	0.104457	0.0843745	0.104457	0.104457	0.104457	0.104457	0.104457	0.0843745	0.0843745	0.0843745
0	0.135985	0.269638	0.269638	0.320151	0.320151	0.269638	0.269638	0.269638	0.269638	0.320151	0.269638	0.269638	0.269638	0.320151	0.269638	0.320151	0.269638
0	0.247838	0.29048	0.29048	0.29048	0.29048	0.36471	0.36471	0.426453	0.29048	0.29048	0.29048	0.36471	0.36471	0.29048	0.29048	0.36471	0.36471
0	0.178587	0.308659	0.308659	0.244049	0.244049	0.308659	0.308659	0.364585	0.308659	0.244049	0.244049	0.308659	0.308659	0.244049	0.244049	0.308659	0.308659
0	0.305578	0.329693	0.329693	0.329693	0.329693	0.534778	0.534778	0.471825	0.327451	0.327451	0.327451	0.407375	0.407375	0.327451	0.327451	0.532138	0.532138
0	0.0279396	0.109722	0.109722	0.109722	0.109722	0.088513	0.088513	0.109722	0.109722	0.109722	0.109722	0.088513	0.088513	0.109722	0.109722	0.109722	0.109722
0	0.400988	0.357397	0.357397	0.440692	0.440692	0.440692	0.440692	0.357397	0.357397	0.357397	0.357397	0.566081	0.566081	0.440692	0.440692	0.506223	0.506223
0	0.1766	0.242665	0.242665	0.242665	0.242665	0.306949	0.306949	0.362659	0.242665	0.242665	0.242665	0.306949	0.306949	0.242665	0.242665	0.242665	0.242665
0	0.0423858	0.203376	0.203376	0.142807	0.142807	0.142807	0.142807	0.203376	0.203376	0.142807	0.142807	0.142807	0.142807	0.142807	0.142807	0.114344	0.114344
0	0.332474	0.54168	0.54168	0.416575	0.416575	0.416575	0.416575	0.54168	0.54168	0.416575	0.416575	0.54168	0.54168	0.416575	0.416575	0.416575	0.416575
0	0.270762	0.382565	0.382565	0.305768	0.305768	0.382565	0.382565	0.445625	0.382565	0.382565	0.382565	0.382565	0.382565	0.305768	0.305768	0.382565	0.382565
0	0.0799292	0.16257	0.16257	0.16257	0.16257	0.20513	0.20513	0.244863	0.16257	0.16257	0.16257	0.20513	0.20513	0.16257	0.16257	0.16257	0.16257
0	0.0815503	0.164286	0.164286	0.164286	0.164286	0.164286	0.164286	0.207347	0.164286	0.164286	0.164286	0.207347	0.207347	0.164286	0.164286	0.207347	0.207347
0	0.344265	0.420649	0.420649	0.339266	0.339266	0.339266	0.420649	0.420649	0.420649	0.420649	0.420649	0.420649	0.420649	0.339266	0.339266	0.485635	0.485635
0	0.0456411	0.119404	0.119404	0.119404	0.119404	0.149325	0.119404	0.119404	0.119404	0.149325	0.149325	0.178603	0.149325	0.119404	0.119404	0.119404	0.119404
0	0.272684	0.307062	0.307062	0.307062	0.307062	0.384062	0.384062	0.307062	0.307062	0.307062	0.307062	0.384062	0.384062	0.307062	0.307062	0.44722	0.384062
0	0.208168	0.333275	0.333275	0.264168	0.264168	0.333275	0.264168	0.333275	0.333275	0.333275	0.333275	0.333275	0.333275	0.264168	0.264168	0.333275	0.264168
0	0.268025	0.380433	0.380433	0.303929	0.303929	0.303929	0.303929	0.568731	0.568731	0.380433	0.380433	0.380433	0.380433	0.44335	0.303929	0.303929	0.303929
0	0.0885694	0.171475	0.171475	0.303892	0.303892	0.216632	0.171475	0.216632	0.171475	0.258417	0.171475	0.258417	0.258417	0.303892	0.303892	0.171475	0.171475
0	0.0275494	0.0877196	0.0877196	0.0877196	0.0877196	0.108712	0.108712	0.108712	0.0877196	0.0877196	0.0877196	0.108712	0.108712	0.0877196	0.0877196	0.108712	0.108712
0	0.0583503	0.137252	0.137252	0.206051	0.206051	0.172374	0.137252	0.172374	0.137252	0.206051	0.137252	0.172374	0.172374	0.206051	0.206051	0.137252	0.137252
0	0.15492	0.227178	0.227178	0.287663	0.287663	0.287663	0.287663	0.287663	0.227178	0.227178	0.227178	0.287663	0.287663	0.287663	0.287663	0.227178	0.227178
0	0.44009	0.370611	0.580223	0.455064	0.580223	0.455064	0.520795	0.455064	0.580223	0.580223	0.580223	0.520795	0.520795	0.455064	0.580223	0.580223	0.580223
0	0.0216983	0.0925936	0.0925936	0.0750162	0.0750162	0.0925936	0.0750162	0.0925936	0.0925936	0.0925936	0.0925936	0.0925936	0.0925936	0.0750162	0.0750162	0.0750162	0.0750162
0	0.0412815	0.112573	0.112573	0.112573	0.112573	0.140529	0.112573	0.112573	0.112573	0.112573	0.112573	0.140529	0.140529	0.112573	0.112573	0.140529	0.112573
0	0.0285697	0.0897817	0.0897817	0.0897817	0.0897817	0.0897817	0.0897817	0.111338	0.0897817	0.0897817	0.0897817	0.111338	0.111338	0.0897817	0.0897817	0.0897817	0.0897817
0	0.118085	0.198397	0.198397	0.198397	0.198397	0.198397	0.198397	0.298857	0.198397	0.251221	0.251221	0.251221	0.251221	0.198397	0.198397	0.251221	0.251221
0	0.00113445	0.00718711	0.00718711	0.00718711	0.00718711	0.00718711	0.00718711	0.00718711	0.00718711	0.00718711	0.00718711	0.00871634	0.00871634	0.00718711	0.00718711	0.00871634	0.00871634
0	0.136819	0.27046	0.27046	0.27046	0.27046	0.27046	0.27046	0.27046	0.27046	0.27046	0.27046	0.27046	0.27046	0.27046	0.27046	0.213523	0.213523
0	0.221768	0.273222	0.273222	0.344192	0.344192	0.528656	0.404096	0.404096	0.273222	0.273222	0.273222	0.344192	0.344192	0.404096	0.344192	0.462883	0.404096
0	0.0579664	0.243256	0.171726	0.205281	0.205281	0.171726	0.171726	0.243256	0.171726	0.205281	0.136751	0.205281	0.205281	0.205281	0.205281	0.171726	0.171726
0	0.0851429	0.168012	0.168012	0.168012	0.168012	0.168012	0.168012	0.168012	0.168012	0.168012	0.168012	0.212162	0.212162	0.168012	0.168012	0.168012	0.168012
0	0.00890662	0.0396	0.0396	0.0483159	0.0483159	0.0483159	0.0483159	0.0396	0.0396	0.0483159	0.0483159	0.0483159	0.0483159	0.0483159	0.0483159	0.0483159	0.0483159
0	0.144274	0.446192	0.382886	0.277688	0.277688	0.277688	0.277688	0.329399	0.277688	0.277688	0.277688	0.219244	0.219244	0.277688	0.277688	0.329399	0.277688
0	0.0203803	0.0719186	0.0719186	0.0719186	0.0719186	0.0886809	0.0719186	0.0719186	0.0719186	0.0719186	0.0719186	0.0886809	0.0886809	0.0719186	0.0719186	0.106136	0.0886809
0	0.071036	0.152742	0.152742	0.152742	0.152742	0.152742	0.152742	0.192417	0.152742	0.152742	0.152742	0.152742	0.152742	0.152742	0.152742	0.152742	0.152742
0	0.255405	0.492647	0.370609	0.370609	0.370609	0.370609	0.370609	0.558199	0.370609	0.370609	0.370609	0.370609	0.370609	0.370609	0.370609	0.432817	0.370609
0	0.0946095	0.177381	0.177381	0.267366	0.267366	0.224249	0.224249	0.177381	0.177381	0.224249	0.224249	0.267366	0.224249	0.267366	0.267366	0.224249	0.224249
0	0.173668	0.240614	0.240614	0.240614	0.240614	0.30441	0.30441	0.415869	0.359796	0.30441	0.30441	0.30441	0.30441	0.240614	0.240614	0.30441	0.30441
0	0.0367918	0.130883	0.130883	0.105065	0.105065	0.130883	0.105065	0.130883	0.130883	0.130883	0.130883	0.130883	0.130883	0.105065	0.105065	0.156591	0.105065
0	0.0253006	0.0830234	0.0830234	0.10274	0.10274	0.10274	0.10274	0.0830234	0.0830234	0.10274	0.10274	0.10274	0.10274	0.10274	0.10274	0.0830234	0.0830234
0	0.0224897	0.0768309	0.0768309	0.0948893	0.0948893	0.0768309	0.0768309	0.0948893	0.0768309	0.0768309	0.0768309	0.0948893	0.0948893	0.0948893	0.0948893	0.0948893	0.0948893
0	0.0451022	0.118582	0.118582	0.118582	0.118582	0.118582	0.118582	0.148265	0.118582	0.148265	0.148265	0.148265	0.148265	0.118582	0.118582	0.118582	0.118582
0	0.0651778	0.14583	0.14583	0.14583	0.14583	0.183472	0.183472	0.14583	0.14583	0.14583	0.14583	0.183472	0.183472	0.14583	0.14583	0.14583	0.14583
0	0.0167574	0.0628623	0.0628623	0.11131	0.0925049	0.0772832	0.0628623	0.0925049	0.0628623	0.0925049	0.0628623	0.0925049	0.0772832	0.0925049	0.0772832	0.0772832	0.0628623
0	0.0770758	0.201155	0.201155	0.159497	0.159497	0.201155	0.201155	0.201155	0.201155	0.201155	0.201155	0.201155	0.201155	0.159497	0.159497	0.159497	0.159497
0	0.569498	0.420537	0.420537	0.420537	0.420537	0.420537	0.420537	0.572919	0.629749	0.507714	0.572919	0.572919	0.572919	0.420537	0.420537	0.572919	0.572919
0	0.367542	0.346576	0.346576	0.346576	0.346576	0.554133	0.554133	0.494021	0.494021	0.428776	0.346576	0.494021	0.494021	0.346576	0.346576	0.554133	0.554133
0	0.035382	0.127717	0.127717	0.102596	0.102596	0.102596	0.102596	0.127717	0.127717	0.152808	0.102596	0.127717	0.127717	0.102596	0.102596	0.102596	0.102596
0	0.267688	0.303703	0.303703	0.303703	0.303703	0.380171	0.380171	0.44307	0.303703	0.303703	0.303703	0.380171	0.380171	0.303703	0.303703	0.380171	0.380171
0	0.0590933	0.138215	0.138215	0.17362	0.17362	0.138215	0.138215	0.207533	0.138215	0.17362	0.17362	0.138215	0.138215	0.17362	0.17362	0.17362	0.17362
0	0.0387099	0.234517	0.135083	0.108336	0.108336	0.135083	0.108336	0.161606	0.135083	0.161606	0.135083	0.135083	0.135083	0.108336	0.108336	0.108336	0.108336
0	0.0553515	0.133281	0.133281	0.133281	0.133281	0.133281	0.133281	0.133281	0.133281	0.16724	0.16724	0.16724	0.16724	0.133281	0.133281	0.16724	0.16724
0	0.182332	0.31186	0.31186	0.490011	0.42487	0.31186	0.31186	0.490011	0.368184	0.42487	0.42487	0.42487	0.42487	0.31186	0.246643	0.31186	0.31186
0	0.0514163	0.127858	0.127858	0.127858	0.127858	0.127858	0.127858	0.127858	0.127858	0.127858	0.127858	0.160232	0.160232	0.127858	0.127858	0.160232	0.160232
0	0.146589	0.220991	0.220991	0.220991	0.220991	0.27989	0.27989	0.331921	0.220991	0.27989	0.27989	0.27989	0.27989	0.220991	0.220991	0.220991	0.220991
0	0.140143	0.216092	0.216092	0.216092	0.216092	0.27371	0.27371	0.216092	0.216092	0.216092	0.216092	0.27371	0.27371	0.216092	0.216092	0.27371	0.216092
0	0.0504116	0.15839	0.15839	0.15839	0.15839	0.126431	0.126431	0.15839	0.15839	0.189409	0.126431	0.15839	0.15839	0.15839	0.15839	0.126431	0.126431
0	0.241841	0.48086	0.546575	0.360022	0.360022	0.360022	0.360022	0.48086	0.546575	0.360022	0.360022	0.421376	0.421376	0.360022	0.360022	0.421376	0.360022
0	0.00679613	0.0321305	0.0321305	0.046869	0.046869	0.0321305	0.0321305	0.0321305	0.0321305	0.0391137	0.0391137	0.0391137	0.0391137	0.046869	0.046869	0.0321305	0.0321305
0	0.380509	0.350724	0.43336	0.350724	0.350724	0.43336	0.43336	0.350724	0.43336	0.350724	0.350724	0.498728	0.498728	0.498728	0.350724	0.43336	0.43336
0	0.298391	0.404209	0.404209	0.404209	0.404209	0.324654	0.324654	0.404209	0.404209	0.404209	0.404209	0.404209	0.404209	0.404209	0.404209	0.324654	0.324654
0	0.0157029	0.0600581	0.0600581	0.0600581	0.0600581	0.0737672	0.0600581	0.0600581	0.0600581	0.0600581	0.0600581	0.0737672	0.0737672	0.0600581	0.0600581	0.0600581	0.0600581
0	0.050498	0.158549	0.158549	0.126554	0.126554	0.158549	0.158549	0.158549	0.158549	0.126554	0.126554	0.158549	0.158549	0.126554	0.126554	0.158549	0.158549
0	0.0937952	0.312654	0.223241	0.223241	0.223241	0.223241	0.223241	0.223241	0.223241	0.176599	0.176599	0.266183	0.223241	0.223241	0.223241	0.176599	0.176599
0	0.0221146	0.075975	0.075975	0.075975	0.075975	0.075975	0.075975	0.075975	0.075975	0.075975	0.075975	0.0938062	0.0938062	0.075975	0.075975	0.075975	0.075975
0	0.214335	0.338249	0.338249	0.338249	0.338249	0.338249	0.338249	0.338249	0.338249	0.338249	0.338249	0.338249	0.338249	0.338249	0.338249	0.338249	0.338249
0	0.0213263	0.0741518	0.0741518	0.091501	0.091501	0.0741518	0.0741518	0.0741518	0.0741518	0.091501	0.091501	0.091501	0.091501	0.091501	0.091501	0.0741518	0.0741518
0	0.278288	0.388432	0.388432	0.512067	0.451867	0.388432	0.388432	0.388432	0.388432	0.388432	0.388432	0.451867	0.451867	0.451867	0.310849	0.388432	0.388432
0	0.0148448	0.0577134	0.0577134	0.0577134	0.0577134	0.0708323	0.0577134	0.0577134	0.0577134	0.0577134	0.0577134	0.0708323	0.0708323	0.0577134	0.0577134	0.0577134	0.0577134
0	0.0851132	0.167982	0.167982	0.212122	0.212122	0.212122	0.212122	0.167982	0.167982	0.212122	0.212122	0.167982	0.167982	0.212122	0.212122	0.167982	0.167982
0	0.0069174	0.0325787	0.0325787	0.0325787	0.0325787	0.0396645	0.0396645	0.0325787	0.0325787	0.0325787	0.0325787	0.0396645	0.0396645	0.0325787	0.0325787	0.0325787	0.0325787
0	0.297305	0.592383	0.592383	0.527922	0.46761	0.403351	0.403351	0.592383	0.592383	0.46761	0.403351	0.527922	0.527922	0.403351	0.323898	0.46761	0.403351
0	0.0548131	0.132554	0.132554	0.132554	0.132554	0.132554	0.132554	0.132554	0.132554	0.132554	0.132554	0.1663	0.1663	0.132554	0.132554	0.1663	0.1663
0	0.0133318	0.0534304	0.0534304	0.0534304	0.0534304	0.0654829	0.0534304	0.0783937	0.0534304	0.0534304	0.0534304	0.0654829	0.0654829	0.0534304	0.0534304	0.0534304	0.0534304
0	0.0715128	0.153288	0.153288	0.153288	0.153288	0.153288	0.153288	0.23067	0.153288	0.193124	0.193124	0.193124	0.193124	0.153288	0.153288	0.153288	0.153288
0	0.0826646	0.165452	0.165452	0.165452	0.165452	0.208855	0.208855	0.165452	0.165452	0.165452	0.165452	0.208855	0.208855	0.165452	0.165452	0.165452	0.165452
0	0.608848	0.438394	0.525969	0.438394	0.438394	0.525969	0.525969	0.525969	0.525969	0.525969	0.590571	0.64618	0.64618	0.64618	0.525969	0.525969	0.525969
0	0.649406	0.458661	0.458661	0.458661	0.458661	0.546355	0.61005	0.664134	0.664134	0.458661	0.458661	0.61005	0.61005	0.664134	0.546355	0.61005	0.61005
0	0.335117	0.336437	0.336437	0.336437	0.336437	0.417486	0.417486	0.336437	0.336437	0.336437	0.542617	0.482358	0.482358	0.336437	0.336437	0.417486	0.417486
0	0.0939351	0.223415	0.223415	0.176734	0.176734	0.176734	0.176734	0.223415	0.223415	0.223415	0.176734	0.223415	0.223415	0.176734	0.176734	0.176734	0.176734
0	0.00966667	0.0421351	0.0421351	0.0421351	0.0421351	0.0421351	0.0421351	0.0421351	0.0421351	0.0514502	0.0421351	0.0421351	0.0421351	0.0421351	0.0421351	0.0421351	0.0421351
0	0.150853	0.224177	0.224177	0.224177	0.224177	0.283898	0.283898	0.336504	0.283898	0.283898	0.224177	0.336504	0.336504	0.224177	0.224177	0.224177	0.224177
0	0.105019	0.187041	0.187041	0.187041	0.187041	0.236676	0.236676	0.281916	0.187041	0.236676	0.187041	0.187041	0.187041	0.187041	0.187041	0.187041	0.187041
0	0.165653	0.234943	0.234943	0.351829	0.351829	0.297365	0.297365	0.297365	0.297365	0.297365	0.234943	0.351829	0.351829	0.351829	0.351829	0.297365	0.297365
0	0.076921	0.159328	0.159328	0.200937	0.200937	0.200937	0.200937	0.200937	0.200937	0.200937	0.159328	0.200937	0.200937	0.200937	0.200937	0.200937	0.159328
0	0.153442	0.226091	0.226091	0.226091	0.226091	0.226091	0.226091	0.226091	0.226091	0.226091	0.226091	0.2863	0.2863	0.226091	0.226091	0.226091	0.226091
0	0.188663	0.31721	0.31721	0.374181	0.374181	0.31721	0.31721	0.31721	0.31721	0.31721	0.31721	0.374181	0.374181	0.374181	0.374181	0.374181	0.31721
0	0.213495	0.337574	0.337574	0.337574	0.337574	0.337574	0.337574	0.337574	0.337574	0.267723	0.267723	0.337574	0.337574	0.337574	0.337574	0.396812	0.337574
0	0.053263	0.130434	0.130434	0.16356	0.16356	0.130434	0.130434	0.130434	0.130434	0.130434	0.130434	0.16356	0.16356	0.16356	0.16356	0.130434	0.130434
0	0.00652129	0.0378545	0.0378545	0.0311053	0.0311053	0.0311053	0.0311053	0.0378545	0.0378545	0.0311053	0.0311053	0.0311053	0.0311053	0.0311053	0.0311053	0.0311053	0.0311053
0	0.0985283	0.18109	0.18109	0.18109	0.18109	0.18109	0.18109	0.18109	0.18109	0.18109	0.18109	0.229025	0.229025	0.18109	0.18109	0.18109	0.18109
0	0.00817816	0.0541769	0.0541769	0.0541769	0.0541769	0.0452271	0.0452271	0.0541769	0.0541769	0.0541769	0.0370972	0.0452271	0.0452271	0.0541769	0.0541769	0.0541769	0.0541769
0	0.0724753	0.327819	0.327819	0.194542	0.194542	0.194542	0.154384	0.274286	0.274286	0.194542	0.194542	0.232348	0.194542	0.194542	0.194542	0.194542	0.154384
0	0.12409	0.41902	0.41902	0.203377	0.203377	0.257575	0.257575	0.306225	0.257575	0.257575	0.257575	0.41902	0.41902	0.203377	0.203377	0.203377	0.203377
0	0.00651636	0.0692405	0.0692405	0.0378318	0.0378318	0.0378318	0.0310868	0.0549771	0.0549771	0.0453366	0.0310868	0.0378318	0.0378318	0.0378318	0.0378318	0.0378318	0.0310868
0	0.0180126	0.0660964	0.0660964	0.0660964	0.0660964	0.0813461	0.0660964	0.0660964	0.0660964	0.0660964	0.0660964	0.0813461	0.0813461	0.0660964	0.0660964	0.0813461	0.0660964
0	0.0651128	0.310785	0.310785	0.18337	0.18337	0.18337	0.18337	0.310785	0.310785	0.18337	0.18337	0.21911	0.21911	0.18337	0.18337	0.145751	0.145751
0	0.0960476	0.316321	0.459417	0.316321	0.269439	0.374449	0.374449	0.316321	0.459417	0.269439	0.269439	0.269439	0.226017	0.316321	0.269439	0.269439	0.269439
0	0.243091	0.361	0.361	0.361	0.361	0.481957	0.422437	0.361	0.361	0.361	0.361	0.361	0.361	0.361	0.361	0.481957	0.422437
0	0.0690026	0.150386	0.150386	0.189368	0.189368	0.150386	0.150386	0.226222	0.189368	0.150386	0.150386	0.150386	0.150386	0.189368	0.189368	0.150386	0.150386
0	0.0433653	0.115891	0.115891	0.115891	0.115891	0.115891	0.115891	0.115891	0.115891	0.115891	0.115891	0.144798	0.144798	0.115891	0.115891	0.115891	0.115891
0	0.204243	0.261539	0.261539	0.330086	0.330086	0.261539	0.261539	0.388528	0.330086	0.330086	0.330086	0.261539	0.261539	0.330086	0.330086	0.330086	0.330086
0	0.074372	0.1973	0.1973	0.156516	0.156516	0.1973	0.1973	0.1973	0.1973	0.156516	0.156516	0.1973	0.1973	0.156516	0.156516	0.156516	0.156516
0	0.0907839	0.173669	0.173669	0.219463	0.219463	0.219463	0.219463	0.219463	0.173669	0.219463	0.219463	0.261745	0.219463	0.219463	0.219463	0.173669	0.173669
0	0.0371172	0.105627	0.105627	0.131604	0.131604	0.131604	0.105627	0.131604	0.105627	0.131604	0.131604	0.131604	0.131604	0.131604	0.131604	0.131604	0.105627
0	0.526672	0.402725	0.402725	0.402725	0.402725	0.489214	0.489214	0.402725	0.402725	0.402725	0.402725	0.554818	0.554818	0.402725	0.402725	0.554818	0.554818
0	0.110976	0.24344	0.24344	0.192314	0.192314	0.24344	0.24344	0.24344	0.24344	0.192314	0.192314	0.24344	0.24344	0.192314	0.192314	0.192314	0.192314
0	0.0194438	0.0696571	0.0696571	0.0696571	0.0696571	0.0858287	0.0696571	0.0858287	0.0696571	0.0696571	0.0696571	0.0858287	0.0858287	0.0696571	0.0696571	0.0696571	0.0696571
0	0.237739	0.542988	0.542988	0.283794	0.283794	0.356807	0.356807	0.542988	0.542988	0.356807	0.356807	0.356807	0.356807	0.283794	0.283794	0.417883	0.356807
0	0.223731	0.274523	0.274523	0.345752	0.345752	0.345752	0.345752	0.274523	0.274523	0.345752	0.345752	0.345752	0.345752	0.345752	0.345752	0.345752	0.345752
0	0.00039985	0.00346387	0.00346387	0.00284913	0.00284913	0.00284913	0.00284913	0.00346388	0.00346388	0.00284913	0.00284913	0.00346388	0.00346388	0.00284913	0.00284913	0.00284913	0.00284913
0	0.0269907	0.0865729	0.0865729	0.0865729	0.0865729	0.0865729	0.0865729	0.107252	0.0865729	0.107252	0.107252	0.0865729	0.0865729	0.0865729	0.0865729	0.0865729	0.0865729
0	0.0179105	0.0658373	0.0658373	0.0969742	0.0969742	0.0810203	0.0658373	0.0658373	0.0658373	0.0658373	0.0658373	0.0658373	0.0658373	0.0969742	0.0969742	0.0810203	0.0658373
0	0.152735	0.285647	0.285647	0.225571	0.225571	0.225571	0.225571	0.285647	0.285647	0.285647	0.225571	0.285647	0.285647	0.225571	0.225571	0.225571	0.225571
0	0.253492	0.294232	0.294232	0.36912	0.36912	0.491	0.491	0.294232	0.294232	0.36912	0.36912	0.36912	0.36912	0.36912	0.36912	0.491	0.491
0	0.208824	0.264607	0.264607	0.333807	0.333807	0.450862	0.39265	0.264607	0.264607	0.333807	0.333807	0.264607	0.264607	0.333807	0.333807	0.39265	0.39265
0	0.0616905	0.141524	0.141524	0.141524	0.141524	0.141524	0.141524	0.141524	0.141524	0.141524	0.141524	0.177901	0.177901	0.141524	0.141524	0.141524	0.141524
1	0.940056	0.87579	0.896206	0.896206	0.896206	0.896206	0.896206	0.87579	0.896206	0.851198	0.851198	0.87579	0.87579	0.87579	0.87579	0.87579	0.896206
0	0.0144922	0.0696059	0.0696059	0.0567326	0.0567326	0.0567326	0.0567326	0.0696059	0.0696059	0.0696059	0.0696059	0.0696059	0.0696059	0.0567326	0.0567326	0.0567326	0.0567326
1	0.569059	0.629571	0.751732	0.507518	0.572729	0.507518	0.629571	0.629571	0.751732	0.629571	0.629571	0.629571	0.629571	0.507518	0.572729	0.629571	0.629571
0	0.151633	0.284624	0.284624	0.337334	0.337334	0.39155	0.39155	0.284624	0.284624	0.337334	0.284624	0.284624	0.284624	0.337334	0.337334	0.39155	0.39155
0	0.0095369	0.0417075	0.0417075	0.0417075	0.0417075	0.0509212	0.0417075	0.0417075	0.0417075	0.0417075	0.0417075	0.0509212	0.0509212	0.0417075	0.0417075	0.0509212	0.0417075
1	0.983101	0.966232	0.966232	0.966232	0.966232	0.958873	0.958873	0.966232	0.966232	0.950724	0.958873	0.966232	0.966232	0.958873	0.958873	0.958873	0.958873
0	0.283356	0.392392	0.392392	0.314294	0.314294	0.516311	0.516311	0.392392	0.392392	0.456064	0.392392	0.456064	0.456064	0.314294	0.314294	0.516311	0.516311
0	0.198826	0.257893	0.257893	0.257893	0.257893	0.257893	0.257893	0.257893	0.257893	0.325651	0.325651	0.325651	0.325651	0.257893	0.257893	0.257893	0.257893
1	0.871864	0.833521	0.833521	0.833521	0.833521	0.833521	0.833521	0.833521	0.833521	0.800961	0.867308	0.833521	0.833521	0.800961	0.800961	0.833521	0.833521
0	0.0958522	0.178567	0.178567	0.178567	0.178567	0.225777	0.225777	0.178567	0.178567	0.225777	0.178567	0.225777	0.225777	0.178567	0.178567	0.225777	0.225777
1	0.954676	0.93039	0.93039	0.914231	0.914231	0.914231	0.914231	0.93039	0.93039	0.897346	0.914231	0.93039	0.93039	0.914231	0.914231	0.914231	0.914231
0	0.338952	0.483731	0.607647	0.41881	0.483731	0.41881	0.41881	0.483731	0.607647	0.483731	0.543978	0.543978	0.543978	0.41881	0.483731	0.41881	0.41881
1	0.967486	0.932358	0.932358	0.94484	0.94484	0.932358	0.94484	0.932358	0.932358	0.919025	0.94484	0.932358	0.94484	0.932358	0.932358	0.932358	0.94484
0	0.0221096	0.0937917	0.0937917	0.0759635	0.0759635	0.0759635	0.0759635	0.0937917	0.0937917	0.0759635	0.0759635	0.0937917	0.0937917	0.0759635	0.0759635	0.0759635	0.0759635
0	0.0735856	0.155637	0.155637	0.196162	0.196162	0.155637	0.155637	0.155637	0.155637	0.155637	0.155637	0.196162	0.196162	0.196162	0.196162	0.155637	0.155637
0	0.0615858	0.141393	0.141393	0.141393	0.141393	0.177731	0.141393	0.141393	0.141393	0.141393	0.141393	0.177731	0.177731	0.141393	0.141393	0.141393	0.141393
1	0.500934	0.662112	0.662112	0.732017	0.732017	0.732017	0.732017	0.662112	0.662112	0.602842	0.602842	0.732017	0.732017	0.662112	0.662112	0.662112	0.662112
0	0.0307986	0.0941486	0.0941486	0.0941486	0.0941486	0.116909	0.116909	0.0941486	0.0941486	0.0941486	0.0941486	0.116909	0.116909	0.0941486	0.0941486	0.0941486	0.0941486
0	0.0790168	0.161595	0.161595	0.161595	0.161595	0.161595	0.161595	0.203869	0.161595	0.161595	0.161595	0.203869	0.203869	0.161595	0.161595	0.161595	0.161595
0	0.0101358	0.0436637	0.0436637	0.0638788	0.0638788	0.0436637	0.0436637	0.0436637	0.0436637	0.0638788	0.0436637	0.0436637	0.0436637	0.0638788	0.0638788	0.0533428	0.0533428
0	0.0217768	0.0751977	0.0751977	0.0751977	0.0751977	0.0751977	0.0751977	0.0928232	0.0751977	0.0751977	0.0751977	0.0751977	0.0751977	0.0751977	0.0751977	0.0751977	0.0751977
0	0.0994816	0.181979	0.181979	0.181979	0.181979	0.230169	0.230169	0.181979	0.181979	0.181979	0.181979	0.230169	0.230169	0.181979	0.181979	0.181979	0.181979
0	0.00997864	0.0431545	0.0431545	0.0431545	0.0431545	0.0431545	0.0431545	0.0631249	0.0431545	0.0431545	0.0431545	0.0527122	0.0527122	0.0431545	0.0431545	0.0431545	0.0431545
0	0.330147	0.415775	0.604692	0.415775	0.480581	0.540855	0.540855	0.415775	0.604692	0.415775	0.480581	0.540855	0.540855	0.415775	0.415775	0.480581	0.480581
0	0.119652	0.19971	0.19971	0.19971	0.19971	0.252898	0.252898	0.19971	0.19971	0.19971	0.19971	0.252898	0.252898	0.19971	0.19971	0.252898	0.252898
0	0.35781	0.3435	0.550672	0.3435	0.490506	0.425363	0.425363	0.3435	0.550672	0.425363	0.425363	0.490506	0.490506	0.3435	0.3435	0.425363	0.425363
0	0.0174857	0.064752	0.064752	0.064752	0.064752	0.064752	0.064752	0.0796562	0.064752	0.0796562	0.064752	0.0796562	0.0796562	0.064752	0.064752	0.064752	0.064752
0	0.0103987	0.0445085	0.0445085	0.0445085	0.0445085	0.0543897	0.0445085	0.0445085	0.0445085	0.0543897	0.0445085	0.0543897	0.0543897	0.0445085	0.0445085	0.0445085	0.0445085
0	0.113511	0.194508	0.194508	0.194508	0.194508	0.194508	0.194508	0.293077	0.194508	0.194508	0.194508	0.246249	0.246249	0.194508	0.194508	0.246249	0.246249
0	0.0578856	0.136645	0.136645	0.136645	0.136645	0.136645	0.136645	0.136645	0.136645	0.171589	0.136645	0.171589	0.171589	0.136645	0.136645	0.136645	0.136645
0	0.0877884	0.170693	0.170693	0.170693	0.170693	0.170693	0.170693	0.25723	0.170693	0.215623	0.170693	0.215623	0.215623	0.170693	0.170693	0.170693	0.170693
0	0.0653911	0.146088	0.146088	0.146088	0.146088	0.146088	0.146088	0.146088	0.146088	0.183807	0.146088	0.183807	0.183807	0.146088	0.146088	0.146088	0.146088
0	0.0238515	0.0987495	0.0987495	0.0987495	0.0987495	0.0987495	0.0987495	0.0987495	0.0987495	0.118178	0.0987495	0.0798784	0.0798784	0.0987495	0.0987495	0.0987495	0.0987495
0	0.0776857	0.16016	0.16016	0.16016	0.16016	0.202013	0.202013	0.16016	0.16016	0.202013	0.202013	0.202013	0.202013	0.16016	0.16016	0.16016	0.16016
0	0.0450664	0.118527	0.118527	0.148195	0.148195	0.210848	0.210848	0.118527	0.118527	0.148195	0.148195	0.148195	0.148195	0.148195	0.148195	0.148195	0.148195
0	0.18224	0.489914	0.489914	0.489914	0.489914	0.424776	0.424776	0.311782	0.311782	0.424776	0.424776	0.311782	0.311782	0.368096	0.311782	0.424776	0.424776
0	0.160039	0.401093	0.465337	0.401093	0.346115	0.292331	0.292331	0.401093	0.465337	0.292331	0.292331	0.292331	0.292331	0.346115	0.292331	0.230908	0.230908
0	0.21144	0.266353	0.266353	0.33592	0.33592	0.33592	0.33592	0.266353	0.266353	0.266353	0.266353	0.33592	0.33592	0.33592	0.33592	0.33592	0.33592
0	0.00345167	0.0185897	0.0185897	0.0185897	0.0185897	0.0185897	0.0185897	0.0185897	0.0185897	0.0225543	0.0185897	0.0185897	0.0185897	0.0185897	0.0185897	0.0185897	0.0185897
0	0.0321648	0.120217	0.120217	0.0967378	0.0967378	0.0967378	0.0967378	0.120217	0.120217	0.120217	0.0967378	0.120217	0.120217	0.0967378	0.0967378	0.0967378	0.0967378
0	0.160759	0.231429	0.231429	0.292982	0.292982	0.292982	0.292982	0.231429	0.231429	0.292982	0.231429	0.292982	0.292982	0.292982	0.292982	0.401895	0.401895
0	0.0013085	0.00814011	0.00814011	0.00814011	0.00814011	0.0145406	0.0145406	0.00814011	0.00814011	0.00987027	0.00814011	0.00987027	0.00987027	0.00814011	0.00814011	0.0118817	0.0118817
0	0.164779	0.406325	0.470798	0.350947	0.350947	0.296586	0.296586	0.406325	0.470798	0.296586	0.234318	0.296586	0.296586	0.350947	0.350947	0.234318	0.234318
0	0.0816525	0.164393	0.164393	0.164393	0.164393	0.164393	0.164393	0.164393	0.164393	0.164393	0.164393	0.207486	0.207486	0.164393	0.164393	0.164393	0.164393
0	0.0283168	0.0892744	0.0892744	0.0892744	0.0892744	0.0892744	0.0892744	0.0892744	0.0892744	0.110692	0.110692	0.110692	0.110692	0.0892744	0.0892744	0.0892744	0.0892744
0	0.0563895	0.13467	0.13467	0.239571	0.202082	0.169036	0.13467	0.169036	0.169036	0.169036	0.169036	0.169036	0.169036	0.239571	0.202082	0.169036	0.13467
0	0.00382193	0.0202221	0.0202221	0.0202221	0.0202221	0.0202221	0.0202221	0.0202221	0.0202221	0.0202221	0.0202221	0.0245426	0.0245426	0.0202221	0.0202221	0.0202221	0.0202221
0	0.0075976	0.0350474	0.0350474	0.0350474	0.0350474	0.0427015	0.0427015	0.0427015	0.0427015	0.0427015	0.0427015	0.0427015	0.0427015	0.0350474	0.0350474	0.0350474	0.0350474
0	0.124578	0.203776	0.203776	0.203776	0.203776	0.258083	0.258083	0.203776	0.203776	0.203776	0.203776	0.258083	0.258083	0.203776	0.203776	0.258083	0.258083
0	0.00175076	0.0104722	0.0104722	0.0152682	0.0152682	0.0104722	0.0104722	0.0104722	0.0104722	0.0126955	0.0126955	0.0126955	0.0126955	0.0152682	0.0126955	0.0104722	0.0104722
0	0.077688	0.202016	0.202016	0.202016	0.202016	0.284354	0.241186	0.202016	0.202016	0.202016	0.202016	0.202016	0.202016	0.202016	0.202016	0.284354	0.241186
0	0.000601809	0.00410663	0.00410663	0.00498701	0.00498701	0.00498701	0.00410663	0.00410663	0.00410663	0.00410663	0.00410663	0.00498701	0.00498701	0.00498701	0.00498701	0.00410663	0.00410663
0	0.255515	0.295576	0.295576	0.295576	0.295576	0.370695	0.370695	0.492742	0.492742	0.295576	0.295576	0.370695	0.370695	0.295576	0.295576	0.295576	0.295576
0	0.126071	0.25963	0.25963	0.308603	0.308603	0.308603	0.308603	0.25963	0.25963	0.25963	0.25963	0.25963	0.25963	0.25963	0.25963	0.25963	0.25963
0	2.3951e-05	0.000217276	0.000217276	0.000266499	0.000266499	0.000266499	0.000266499	0.000217276	0.000217276	0.000266499	0.000217276	0.000217276	0.000217276	0.000266499	0.000266499	0.000324669	0.000324669
0	0.401754	0.357649	0.357649	0.440969	0.506505	0.440969	0.440969	0.566356	0.566356	0.357649	0.357649	0.506505	0.506505	0.440969	0.506505	0.440969	0.440969
0	0.10747	0.189232	0.189232	0.189232	0.189232	0.285198	0.285198	0.285198	0.239488	0.189232	0.189232	0.239488	0.239488	0.189232	0.189232	0.285198	0.285198
0	0.00175868	0.0105129	0.0105129	0.0105129	0.0105129	0.0127449	0.0127449	0.0105129	0.0105129	0.0105129	0.0105129	0.0127449	0.0127449	0.0105129	0.0105129	0.0105129	0.0105129
0	0.0876158	0.17052	0.17052	0.2154	0.2154	0.2154	0.17052	0.17052	0.17052	0.2154	0.2154	0.17052	0.17052	0.2154	0.2154	0.2154	0.17052
0	0.0835098	0.166331	0.166331	0.250595	0.250595	0.20999	0.20999	0.20999	0.20999	0.20999	0.20999	0.20999	0.20999	0.250595	0.250595	0.166331	0.166331
0	0.0244641	0.0812199	0.0812199	0.0812199	0.0812199	0.100451	0.100451	0.0812199	0.0812199	0.0812199	0.0812199	0.100451	0.100451	0.0812199	0.0812199	0.100451	0.100451
0	0.223687	0.274494	0.274494	0.345718	0.345718	0.274494	0.274494	0.274494	0.274494	0.274494	0.274494	0.345718	0.345718	0.345718	0.345718	0.274494	0.274494
0	0.116523	0.197079	0.197079	0.197079	0.197079	0.197079	0.197079	0.249537	0.197079	0.249537	0.197079	0.197079	0.197079	0.197079	0.197079	0.249537	0.249537
0	0.00183399	0.0132123	0.0132123	0.0108985	0.0108985	0.0108985	0.0108985	0.0108985	0.0132123	0.0132123	0.0108985	0.0108985	0.0108985	0.0108985	0.0108985	0.0108985	0.0108985
0	0.0146175	0.0570823	0.0570823	0.0570823	0.0570823	0.0700431	0.0700431	0.0570823	0.0570823	0.0700431	0.0570823	0.0570823	0.0570823	0.0570823	0.0570823	0.0700431	0.0700431
0	0.0149046	0.0710391	0.0710391	0.0578787	0.0578787	0.0710391	0.0710391	0.0710391	0.0710391	0.0578787	0.0578787	0.0578787	0.0578787	0.0578787	0.0578787	0.0578787	0.0578787
0	0.0395906	0.136971	0.136971	0.195264	0.163861	0.136971	0.136971	0.136971	0.136971	0.109806	0.109806	0.136971	0.136971	0.136971	0.109806	0.136971	0.136971
0	0.00983661	0.0426919	0.0426919	0.0426919	0.0426919	0.0426919	0.0426919	0.0426919	0.0426919	0.0426919	0.0426919	0.0521394	0.0521394	0.0426919	0.0426919	0.0426919	0.0426919
0	0.0570557	0.135554	0.135554	0.135554	0.135554	0.170178	0.170178	0.170178	0.170178	0.135554	0.135554	0.135554	0.135554	0.135554	0.135554	0.170178	0.170178
0	0.154315	0.226734	0.226734	0.340167	0.340167	0.287107	0.287107	0.340167	0.287107	0.287107	0.287107	0.287107	0.287107	0.340167	0.340167	0.287107	0.287107
0	0.00302627	0.016662	0.016662	0.016662	0.016662	0.0202089	0.016662	0.0242634	0.016662	0.0202089	0.0202089	0.016662	0.016662	0.016662	0.016662	0.0202089	0.016662
0	0.35499	0.342613	0.613015	0.342613	0.342613	0.342613	0.342613	0.342613	0.613015	0.342613	0.342613	0.48949	0.48949	0.424379	0.48949	0.424379	0.424379
0	0.0482819	0.15441	0.15441	0.184667	0.184667	0.219444	0.219444	0.15441	0.15441	0.15441	0.15441	0.123348	0.123348	0.184667	0.184667	0.219444	0.219444
0	0.00306423	0.0168364	0.0168364	0.0168364	0.0168364	0.0204211	0.0204211	0.0168364	0.0168364	0.0204211	0.0204211	0.0168364	0.0168364	0.0168364	0.0168364	0.0204211	0.0204211
0	0.00665971	0.0316233	0.0316233	0.0316233	0.0316233	0.0316233	0.0316233	0.0461241	0.0384906	0.0316233	0.0316233	0.0384906	0.0384906	0.0316233	0.0316233	0.0316233	0.0316233
0	0.0371282	0.105646	0.105646	0.105646	0.105646	0.105646	0.105646	0.105646	0.105646	0.105646	0.105646	0.131628	0.131628	0.105646	0.105646	0.105646	0.105646
0	0.0144584	0.0566382	0.0566382	0.0566382	0.0566382	0.069488	0.0566382	0.0831828	0.069488	0.0566382	0.0566382	0.069488	0.069488	0.0566382	0.0566382	0.069488	0.0566382
0	0.189046	0.251255	0.251255	0.374541	0.374541	0.317531	0.317531	0.251255	0.251255	0.317531	0.251255	0.251255	0.251255	0.374541	0.374541	0.317531	0.317531
0	0.0887944	0.258758	0.258758	0.304277	0.258758	0.216922	0.216922	0.258758	0.258758	0.216922	0.171699	0.216922	0.216922	0.258758	0.216922	0.216922	0.216922
0	0.0489017	0.124254	0.124254	0.155579	0.155579	0.124254	0.124254	0.124254	0.124254	0.155579	0.124254	0.124254	0.124254	0.155579	0.155579	0.124254	0.124254
0	0.0263767	0.0852977	0.0852977	0.0852977	0.0852977	0.10563	0.0852977	0.0852977	0.0852977	0.10563	0.0852977	0.10563	0.10563	0.0852977	0.0852977	0.10563	0.0852977
0	0.18162	0.311254	0.311254	0.367503	0.367503	0.311254	0.311254	0.367503	0.311254	0.311254	0.246152	0.311254	0.311254	0.367503	0.367503	0.311254	0.311254
0	0.114878	0.195679	0.195679	0.195679	0.195679	0.247748	0.247748	0.195679	0.195679	0.195679	0.195679	0.247748	0.247748	0.195679	0.195679	0.247748	0.247748
0	0.000736802	0.00491517	0.00491517	0.00491517	0.00491517	0.00491517	0.00491517	0.00491517	0.00491517	0.00491517	0.00491517	0.00596593	0.00596593	0.00491517	0.00491517	0.00491517	0.00491517
0	0.168446	0.23693	0.23693	0.23693	0.23693	0.299837	0.299837	0.299837	0.299837	0.299837	0.299837	0.299837	0.299837	0.23693	0.23693	0.299837	0.299837
0	0.00648092	0.0309536	0.0309536	0.0309536	0.0309536	0.0309536	0.0309536	0.0376683	0.0309536	0.0309536	0.0309536	0.0376683	0.0376683	0.0309536	0.0309536	0.0309536	0.0309536
0	0.0161984	0.0613859	0.0613859	0.180651	0.10868	0.0754313	0.0754313	0.0613859	0.0613859	0.0902902	0.0613859	0.0754313	0.0754313	0.0754313	0.0613859	0.0754313	0.0754313
0	0.0293787	0.0913879	0.0913879	0.0913879	0.0913879	0.0913879	0.0913879	0.0913879	0.0913879	0.0913879	0.0913879	0.113386	0.113386	0.0913879	0.0913879	0.0913879	0.0913879
0	0.297827	0.403763	0.403763	0.468042	0.468042	0.403763	0.403763	0.403763	0.403763	0.403763	0.403763	0.468042	0.468042	0.468042	0.468042	0.403763	0.403763
0	0.0330602	0.098401	0.098401	0.098401	0.098401	0.122345	0.098401	0.098401	0.098401	0.098401	0.098401	0.122345	0.122345	0.098401	0.098401	0.122345	0.098401
0	0.0364368	0.104449	0.104449	0.104449	0.104449	0.104449	0.104449	0.155646	0.130092	0.104449	0.104449	0.130092	0.130092	0.104449	0.104449	0.104449	0.104449
0	0.204053	0.329931	0.329931	0.388356	0.388356	0.329931	0.329931	0.329931	0.329931	0.261411	0.261411	0.329931	0.329931	0.388356	0.388356	0.329931	0.329931
0	0.00998083	0.0431616	0.0431616	0.0431616	0.0431616	0.0431616	0.0431616	0.0431616	0.0431616	0.0631354	0.0431616	0.0431616	0.0431616	0.0431616	0.0431616	0.0431616	0.0431616
0	0.125469	0.259008	0.259008	0.259008	0.259008	0.259008	0.259008	0.259008	0.259008	0.204502	0.204502	0.259008	0.259008	0.259008	0.259008	0.259008	0.259008
0	0.0109828	0.0463573	0.0463573	0.0566828	0.0566828	0.0463573	0.0463573	0.0463573	0.0463573	0.0566828	0.0566828	0.0463573	0.0463573	0.0566828	0.0566828	0.0463573	0.0463573
0	0.0821191	0.164883	0.164883	0.164883	0.164883	0.208119	0.208119	0.248389	0.208119	0.164883	0.164883	0.164883	0.164883	0.164883	0.164883	0.208119	0.208119
0	0.128121	0.206646	0.206646	0.206646	0.206646	0.261736	0.261736	0.311038	0.206646	0.206646	0.206646	0.261736	0.261736	0.206646	0.206646	0.261736	0.261736
0	0.0114811	0.0479048	0.0479048	0.0479048	0.0479048	0.0479048	0.0479048	0.0586044	0.0586044	0.0479048	0.0479048	0.0586044	0.0586044	0.0479048	0.0479048	0.0479048	0.0479048
0	0.00656504	0.0312694	0.0312694	0.0312694	0.0312694	0.0312694	0.0312694	0.038056	0.038056	0.0312694	0.0312694	0.038056	0.038056	0.0312694	0.0312694	0.0312694	0.0312694
0	0.0364139	0.104409	0.104409	0.104409	0.104409	0.104409	0.104409	0.130041	0.130041	0.104409	0.104409	0.104409	0.104409	0.104409	0.104409	0.104409	0.104409
0	0.0999812	0.182442	0.182442	0.182442	0.182442	0.182442	0.182442	0.230765	0.182442	0.182442	0.182442	0.230765	0.230765	0.182442	0.182442	0.182442	0.182442
0	0.0256279	0.0837206	0.0837206	0.103626	0.103626	0.0837206	0.0837206	0.0837206	0.0837206	0.103626	0.103626	0.0837206	0.0837206	0.103626	0.103626	0.0837206	0.0837206
0	0.0119976	0.0605639	0.0605639	0.0605639	0.0605639	0.049481	0.049481	0.0605639	0.0605639	0.0605639	0.0605639	0.0605639	0.0605639	0.0605639	0.0605639	0.049481	0.049481
0	0.410029	0.360394	0.360394	0.360394	0.360394	0.360394	0.360394	0.360394	0.360394	0.443969	0.509559	0.509559	0.509559	0.360394	0.360394	0.360394	0.360394
0	0.0096855	0.042197	0.042197	0.042197	0.042197	0.042197	0.042197	0.042197	0.042197	0.042197	0.042197	0.0515268	0.0515268	0.042197	0.042197	0.042197	0.042197
0	0.270304	0.570608	0.570608	0.570608	0.570608	0.505346	0.445245	0.570608	0.570608	0.445245	0.382208	0.382208	0.382208	0.445245	0.382208	0.505346	0.445245
0	0.0477981	0.122635	0.122635	0.122635	0.122635	0.122635	0.122635	0.183571	0.153491	0.153491	0.122635	0.122635	0.122635	0.122635	0.122635	0.122635	0.122635
0	0.158448	0.229755	0.229755	0.229755	0.229755	0.290889	0.290889	0.344475	0.290889	0.290889	0.229755	0.229755	0.229755	0.229755	0.229755	0.229755	0.229755
0	0.00086826	0.00568271	0.00568271	0.00568271	0.00568271	0.00568271	0.00568271	0.0068951	0.00568271	0.00568271	0.00568271	0.0068951	0.0068951	0.00568271	0.00568271	0.0068951	0.0068951
1	0.484907	0.656616	0.656616	0.472277	0.472277	0.727451	0.727451	0.656616	0.656616	0.472277	0.596792	0.656616	0.656616	0.596792	0.596792	0.656616	0.656616
0	0.10958	0.337105	0.397134	0.241876	0.241876	0.191094	0.191094	0.191094	0.191094	0.191094	0.191094	0.241876	0.241876	0.241876	0.241876	0.191094	0.191094
0	0.130705	0.208714	0.208714	0.208714	0.208714	0.208714	0.208714	0.366051	0.366051	0.264363	0.264363	0.208714	0.208714	0.208714	0.208714	0.208714	0.208714
0	0.122135	0.20177	0.20177	0.20177	0.20177	0.20177	0.20177	0.20177	0.20177	0.20177	0.20177	0.255527	0.255527	0.20177	0.20177	0.20177	0.20177
0	0.0193762	0.0694917	0.0694917	0.0694917	0.0694917	0.0694917	0.0694917	0.0694917	0.0694917	0.0694917	0.0694917	0.102476	0.0856203	0.0694917	0.0694917	0.0694917	0.0694917
0	0.0824674	0.208589	0.208589	0.208589	0.208589	0.208589	0.208589	0.208589	0.208589	0.248944	0.165247	0.248944	0.208589	0.208589	0.208589	0.208589	0.208589
0	0.214113	0.268135	0.268135	0.338071	0.338071	0.268135	0.268135	0.39736	0.338071	0.338071	0.338071	0.39736	0.39736	0.338071	0.338071	0.268135	0.268135
0	0.000301838	0.002212	0.002212	0.002212	0.002212	0.002212	0.002212	0.002212	0.002212	0.002212	0.002212	0.00269158	0.00269158	0.002212	0.002212	0.002212	0.002212
0	8.4436e-05	0.000693867	0.000693867	0.000693867	0.000693867	0.000847785	0.000693867	0.000693867	0.000693867	0.000693867	0.000693867	0.000847785	0.000847785	0.000693867	0.000693867	0.000847785	0.000693867
0	0.541925	0.408897	0.495658	0.561149	0.618702	0.618702	0.676417	0.618702	0.676417	0.561149	0.618702	0.561149	0.561149	0.561149	0.618702	0.618702	0.676417
0	0.397662	0.356302	0.627257	0.356302	0.356302	0.439493	0.439493	0.505	0.627257	0.439493	0.439493	0.564888	0.564888	0.356302	0.356302	0.439493	0.439493
0	0.0629279	0.143069	0.143069	0.143069	0.143069	0.1799	0.1799	0.1799	0.143069	0.143069	0.143069	0.143069	0.143069	0.143069	0.143069	0.1799	0.1799
0	0.0167033	0.0627203	0.0627203	0.0627203	0.0627203	0.077105	0.077105	0.0922918	0.0627203	0.077105	0.077105	0.0922918	0.0922918	0.0627203	0.0627203	0.077105	0.077105
0	0.16482	0.234348	0.234348	0.234348	0.234348	0.296623	0.296623	0.350988	0.234348	0.234348	0.234348	0.296623	0.296623	0.234348	0.234348	0.296623	0.296623
0	0.0490829	0.124517	0.124517	0.124517	0.124517	0.15592	0.15592	0.15592	0.124517	0.124517	0.124517	0.15592	0.15592	0.124517	0.124517	0.15592	0.15592
0	0.0607734	0.210839	0.30004	0.140366	0.140366	0.176403	0.176403	0.210839	0.30004	0.176403	0.176403	0.210839	0.176403	0.140366	0.140366	0.176403	0.176403
0	0.00307625	0.0204881	0.0204881	0.0168916	0.0168916	0.0168916	0.0168916	0.0204881	0.0204881	0.0204881	0.0204881	0.0204881	0.0204881	0.0168916	0.0168916	0.0168916	0.0168916
0	0.0434012	0.250307	0.250307	0.320913	0.320913	0.20624	0.17329	0.144871	0.144871	0.20624	0.20624	0.144871	0.144871	0.144871	0.144871	0.20624	0.17329
0	0.0218474	0.0753606	0.0753606	0.0753606	0.0753606	0.0930292	0.0930292	0.0753606	0.0753606	0.0753606	0.0753606	0.0753606	0.0753606	0.0753606	0.0753606	0.0930292	0.0930292
0	0.0520243	0.161336	0.161336	0.128712	0.128712	0.161336	0.161336	0.161336	0.161336	0.128712	0.128712	0.161336	0.161336	0.128712	0.128712	0.161336	0.161336
0	0.167699	0.2364	0.2364	0.2364	0.2364	0.299178	0.299178	0.2364	0.2364	0.2364	0.2364	0.299178	0.299178	0.2364	0.2364	0.299178	0.299178
0	0.277823	0.388069	0.388069	0.310533	0.310533	0.310533	0.310533	0.388069	0.388069	0.310533	0.310533	0.388069	0.388069	0.310533	0.310533	0.310533	0.310533
0	0.288579	0.317868	0.317868	0.317868	0.317868	0.317868	0.317868	0.460386	0.317868	0.396484	0.396484	0.396484	0.396484	0.317868	0.317868	0.317868	0.317868
0	0.0173683	0.0644499	0.0644499	0.0792767	0.0792767	0.0644499	0.0644499	0.0948889	0.0644499	0.0792767	0.0792767	0.0792767	0.0792767	0.0792767	0.0792767	0.0644499	0.0644499
0	0.16693	0.235854	0.235854	0.298498	0.298498	0.235854	0.235854	0.235854	0.235854	0.235854	0.235854	0.298498	0.298498	0.298498	0.298498	0.235854	0.235854
0	0.239911	0.285231	0.285231	0.285231	0.285231	0.35851	0.35851	0.419734	0.285231	0.35851	0.35851	0.35851	0.35851	0.285231	0.285231	0.35851	0.35851
0	0.00716608	0.03349	0.03349	0.03349	0.03349	0.0407849	0.03349	0.03349	0.03349	0.0407849	0.03349	0.0407849	0.0407849	0.03349	0.03349	0.0407849	0.03349
0	0.0428094	0.171859	0.248381	0.171859	0.171859	0.143671	0.143671	0.171859	0.248381	0.143671	0.115015	0.143671	0.143671	0.171859	0.171859	0.143671	0.143671
0	0.0416037	0.113093	0.113093	0.141197	0.141197	0.201141	0.201141	0.113093	0.113093	0.141197	0.113093	0.141197	0.141197	0.141197	0.141197	0.201141	0.201141
0	0.0272582	0.0871234	0.0871234	0.248966	0.248966	0.154656	0.154656	0.0871234	0.0871234	0.129184	0.0871234	0.107953	0.107953	0.129184	0.107953	0.154656	0.154656
0	0.0979701	0.180567	0.180567	0.180567	0.180567	0.180567	0.180567	0.228353	0.228353	0.228353	0.180567	0.228353	0.228353	0.180567	0.180567	0.180567	0.180567
0	0.0190277	0.0686352	0.0686352	0.0686352	0.0686352	0.0845412	0.0845412	0.0686352	0.0686352	0.0845412	0.0686352	0.0845412	0.0845412	0.0686352	0.0686352	0.0686352	0.0686352
0	0.0617514	0.141601	0.141601	0.178	0.178	0.178	0.178	0.141601	0.141601	0.141601	0.141601	0.178	0.178	0.178	0.178	0.141601	0.141601
0	0.0149043	0.0578777	0.0578777	0.0578777	0.0578777	0.0578777	0.0578777	0.0710379	0.0710379	0.0578777	0.0578777	0.0578777	0.0578777	0.0578777	0.0578777	0.0578777	0.0578777
0	0.0450812	0.11855	0.11855	0.11855	0.11855	0.148224	0.148224	0.148224	0.11855	0.11855	0.11855	0.11855	0.11855	0.11855	0.11855	0.148224	0.148224
0	0.00638554	0.030594	0.030594	0.030594	0.030594	0.0372269	0.030594	0.0372269	0.030594	0.0372269	0.0372269	0.030594	0.030594	0.030594	0.030594	0.0372269	0.030594
0	0.0760035	0.281155	0.335507	0.238375	0.238375	0.199637	0.199637	0.281155	0.335507	0.199637	0.199637	0.238375	0.199637	0.238375	0.238375	0.158323	0.158323
0	0.00532068	0.0264614	0.0264614	0.0264614	0.0264614	0.0264614	0.0264614	0.0264614	0.0264614	0.0264614	0.0264614	0.0321621	0.0321621	0.0264614	0.0264614	0.0264614	0.0264614
0	0.00816845	0.0451853	0.0451853	0.0822812	0.054127	0.0655288	0.0451853	0.0451853	0.0451853	0.0451853	0.0451853	0.0370633	0.0370633	0.0451853	0.0451853	0.0655288	0.0451853
0	0.0359691	0.129044	0.129044	0.103631	0.103631	0.184215	0.129044	0.129044	0.129044	0.129044	0.129044	0.103631	0.103631	0.103631	0.103631	0.184215	0.129044
0	0.169126	0.237413	0.237413	0.300437	0.300437	0.411034	0.411034	0.237413	0.237413	0.355307	0.300437	0.300437	0.300437	0.300437	0.300437	0.411034	0.411034
1	0.160173	0.292452	0.292452	0.553161	0.553161	0.292452	0.292452	0.292452	0.292452	0.292452	0.292452	0.292452	0.292452	0.292452	0.292452	0.292452	0.292452
1	0.430614	0.451532	0.712048	0.576774	0.576774	0.576774	0.576774	0.517227	0.712048	0.517227	0.576774	0.451532	0.576774	0.517227	0.576774	0.576774	0.576774
1	0.925619	0.829094	0.880472	0.856977	0.856977	0.856977	0.880472	0.829094	0.880472	0.790901	0.829094	0.790901	0.856977	0.856977	0.856977	0.856977	0.880472
1	0.812792	0.754646	0.794454	0.794454	0.794454	0.710908	0.754646	0.754646	0.837108	0.754646	0.794454	0.794454	0.794454	0.754646	0.754646	0.710908	0.754646
1	0.465633	0.464765	0.464765	0.379632	0.530543	0.530543	0.589609	0.464765	0.464765	0.379632	0.530543	0.650062	0.650062	0.379632	0.530543	0.530543	0.589609
1	0.554353	0.747418	0.747418	0.680841	0.680841	0.680841	0.680841	0.747418	0.747418	0.623639	0.623639	0.680841	0.680841	0.623639	0.680841	0.680841	0.680841
1	0.571205	0.573663	0.686918	0.508479	0.508479	0.686918	0.686918	0.573663	0.686918	0.508479	0.573663	0.630445	0.686918	0.573663	0.630445	0.686918	0.686918
1	0.483549	0.471741	0.656152	0.656152	0.656152	0.656152	0.656152	0.537513	0.656152	0.596282	0.596282	0.596282	0.656152	0.596282	0.596282	0.656152	0.656152
1	0.599857	0.642348	0.760917	0.697489	0.697489	0.642348	0.642348	0.521677	0.586439	0.642348	0.697489	0.697489	0.697489	0.642348	0.642348	0.642348	0.642348
1	0.680722	0.729525	0.729525	0.729525	0.729525	0.729525	0.729525	0.729525	0.786466	0.626197	0.626197	0.729525	0.729525	0.678886	0.678886	0.729525	0.729525
1	0.639098	0.541002	0.712564	0.712564	0.712564	0.712564	0.712564	0.541002	0.712564	0.541002	0.604958	0.659458	0.712564	0.659458	0.659458	0.659458	0.712564
1	0.447	0.373019	0.643773	0.643773	0.643773	0.643773	0.643773	0.373019	0.523412	0.582749	0.582749	0.643773	0.643773	0.582749	0.582749	0.582749	0.643773
1	0.790578	0.78185	0.78185	0.739799	0.739799	0.78185	0.78185	0.739799	0.827349	0.739799	0.78185	0.78185	0.78185	0.739799	0.739799	0.739799	0.78185
1	0.92598	0.904093	0.904093	0.904093	0.904093	0.904093	0.904093	0.904093	0.904093	0.857423	0.904093	0.880845	0.904093	0.880845	0.880845	0.880845	0.904093

## Sheet: Figure 7
Ground_truth	LGNet_predicting status	LGNet_predicting score	Unassisted_Pathologist A confidence_score	Assisted_Pathologist A confidence_score	Human_machine_fusion (No:0,Yes:1) for Pathologist A	Unassisted_Pathologist B confidence_score	Assisted_Pathologist B confidence_score	Human_machine_fusion (No:0,Yes:1) for Pathologist B
0	0	0.0209001	2	2	0	1	1	0
0	0	0.151535	4	3	1	1	1	0
0	0	0.0784442	1	1	0	1	1	0
0	0	0.0318826	2	2	0	1	1	0
0	0	0.0332125	1	1	0	3	3	1
0	0	0.00262177	2	2	0	3	2	0
0	0	0.182832	1	1	0	2	2	0
0	0	0.175158	2	2	0	1	1	0
0	0	0.020075	1	1	0	1	1	0
1	1	0.754358	4	4	0	5	5	0
0	0	0.043136	1	1	0	1	1	0
0	0	0.0046235	1	1	0	2	1	0
0	0	0.00150235	2	2	0	3	2	1
1	1	0.434222	2	3	1	5	5	0
0	0	2.5576e-05	1	1	0	1	1	0
0	0	0.0040072	2	2	0	2	1	0
0	0	0.0216573	1	1	0	1	1	0
0	0	0.104419	4	3	1	3	2	1
1	1	0.670362	2	3	1	3	3	1
0	1	0.337215	1	1	0	2	3	1
0	0	0.129637	1	1	0	2	1	0
0	0	0.0260946	3	3	1	3	3	1
1	1	0.448505	3	3	0	5	5	0
0	0	0.145812	1	1	0	2	1	0
1	0	0.269631	4	4	0	3	3	1
0	0	0.0095667	2	2	0	2	1	0
1	1	0.360921	2	3	0	5	5	0
0	0	0.0132611	2	1	0	2	1	0
0	0	0.0328976	1	1	0	1	1	0
0	0	3.4983e-05	1	1	0	1	1	0
0	0	0.0368629	3	2	0	3	2	1
0	0	0.0420816	1	1	0	2	2	0
0	0	0.0504911	1	1	0	1	1	0
0	0	0.151131	1	1	0	1	1	0
0	0	0.0713429	2	1	0	2	1	0
0	0	0.062677	2	2	0	3	3	1
0	0	0.0517228	1	1	0	3	3	1
0	0	0.0510548	3	3	1	4	4	1
0	0	0.263124	3	1	0	2	1	0
0	0	0.194409	3	3	0	4	4	1
0	0	0.0161667	1	1	0	1	1	0
0	0	0.0302262	3	3	1	3	2	1
0	0	0.197383	1	1	0	2	1	0
0	0	0.0639261	2	2	0	3	3	1
0	0	0.0128837	1	1	0	2	2	0
0	0	0.0227597	1	1	0	2	1	0
0	0	0.0149589	2	2	0	2	1	1
0	0	0.0716388	4	2	0	2	1	1
0	0	0.203623	1	1	0	1	1	0
0	0	0.0542445	1	1	0	2	1	0
0	0	0.120629	1	1	0	1	1	0
0	0	0.136788	3	2	0	3	3	1
0	0	0.0170312	2	2	0	3	3	1
0	0	0.0424624	1	1	0	3	3	1
0	0	0.0235937	3	2	0	2	1	0
0	0	0.0317194	1	1	0	2	1	0
0	0	0.0223515	1	1	0	2	1	0
0	0	0.0649597	1	1	0	1	1	0
0	0	0.0243841	1	1	0	2	1	0
0	0	0.00741488	1	1	0	1	1	0
1	1	0.466398	3	4	0	4	5	0
0	0	0.0855049	4	3	1	3	3	1
0	0	0.105056	1	1	0	2	1	0
0	0	0.0114417	3	3	0	2	1	0
0	0	0.00682364	1	1	0	1	1	0
0	0	0.19151	1	1	0	1	1	0
0	0	0.0204509	1	1	0	1	1	0
0	0	0.0242317	1	1	0	1	1	0

## Sheet: Supplementary Figure 4
ground_truth	AI_confidence	P1_original_fusion	P1_modified_fusion	P2_original_fusion	P2_modified_fusion	P3_original_fusion	P3_modified_fusion	P4_original_fusion	P4_modified_fusion	P5_original_fusion	P5_modified_fusion	P6_original_fusion	P6_modified_fusion	P7_original_fusion	P7_modified_fusion	P8_original_fusion	P8_modified_fusion
0	0.272557	0.306976	0.306976	0.306976	0.306976	0.383963	0.383963	0.306976	0.306976	0.306976	0.306976	0.383963	0.383963	0.306976	0.306976	0.306976	0.306976
1	0.223153	0.345293	0.345293	0.529923	0.405305	0.27414	0.27414	0.345293	0.345293	0.464147	0.464147	0.405305	0.405305	0.345293	0.345293	0.345293	0.345293
1	0.675372	0.72728	0.72728	0.560426	0.676303	0.72728	0.72728	0.676303	0.72728	0.560426	0.676303	0.72728	0.72728	0.676303	0.72728	0.72728	0.72728
1	0.494223	0.541722	0.659805	0.730103	0.730103	0.600299	0.600299	0.541722	0.600299	0.659805	0.730103	0.600299	0.600299	0.600299	0.659805	0.541722	0.600299
1	0.277607	0.387901	0.387901	0.387901	0.387901	0.576576	0.576576	0.387901	0.387901	0.387901	0.387901	0.511496	0.511496	0.387901	0.387901	0.387901	0.387901
1	0.443443	0.642577	0.642577	0.581447	0.581447	0.642577	0.642577	0.522063	0.522063	0.456322	0.456322	0.581447	0.581447	0.522063	0.581447	0.642577	0.642577
1	0.760899	0.815267	0.815267	0.614475	0.72155	0.766289	0.815267	0.72155	0.766289	0.72155	0.766289	0.766289	0.815267	0.766289	0.766289	0.766289	0.766289
1	0.260874	0.374868	0.374868	0.562794	0.497335	0.374868	0.374868	0.374868	0.374868	0.497335	0.497335	0.497335	0.497335	0.437393	0.437393	0.374868	0.374868
1	0.510683	0.665479	0.665479	0.734803	0.734803	0.548306	0.60656	0.60656	0.665479	0.60656	0.734803	0.548306	0.60656	0.60656	0.665479	0.60656	0.60656
1	0.541405	0.676233	0.676233	0.495436	0.560931	0.560931	0.618497	0.560931	0.618497	0.495436	0.495436	0.560931	0.618497	0.618497	0.618497	0.560931	0.618497
1	0.638453	0.772801	0.772801	0.772801	0.772801	0.71231	0.71231	0.772801	0.772801	0.71231	0.772801	0.71231	0.71231	0.71231	0.71231	0.71231	0.71231
1	0.468646	0.465928	0.590725	0.722832	0.722832	0.651083	0.651083	0.465928	0.590725	0.590725	0.651083	0.531708	0.651083	0.531708	0.590725	0.531708	0.590725
1	0.73306	0.752772	0.752772	0.705783	0.705783	0.752772	0.752772	0.752772	0.752772	0.752772	0.804727	0.705783	0.705783	0.705783	0.752772	0.752772	0.752772
1	0.700999	0.575246	0.793336	0.793336	0.793336	0.738241	0.738241	0.637268	0.688936	0.793336	0.793336	0.793336	0.793336	0.738241	0.738241	0.738241	0.793336
1	0.396856	0.439203	0.439203	0.356037	0.356037	0.439203	0.439203	0.439203	0.439203	0.439203	0.504704	0.504704	0.504704	0.439203	0.504704	0.439203	0.439203
1	0.546568	0.5631	0.745149	0.745149	0.745149	0.5631	0.620539	0.5631	0.620539	0.620539	0.678064	0.620539	0.620539	0.620539	0.678064	0.620539	0.678064
1	0.74298	0.60196	0.808405	0.711268	0.711268	0.757482	0.757482	0.60196	0.711268	0.662061	0.711268	0.757482	0.757482	0.662061	0.711268	0.757482	0.808405
1	0.900258	0.856456	0.856456	0.885084	0.885084	0.828293	0.856456	0.885084	0.885084	0.828293	0.885084	0.828293	0.856456	0.828293	0.856456	0.856456	0.885084
1	0.822169	0.841447	0.841447	0.841447	0.841447	0.718444	0.761273	0.841447	0.841447	0.761273	0.800065	0.761273	0.761273	0.800065	0.800065	0.800065	0.841447
1	0.457629	0.376769	0.376769	0.647356	0.647356	0.647356	0.647356	0.376769	0.376769	0.527466	0.527466	0.527466	0.586653	0.461696	0.527466	0.586653	0.586653
1	0.660805	0.721268	0.721268	0.721268	0.721268	0.721268	0.721268	0.669405	0.721268	0.615805	0.669405	0.669405	0.669405	0.669405	0.669405	0.721268	0.721268
1	0.816706	0.838901	0.838901	0.796773	0.796773	0.796773	0.796773	0.714019	0.838901	0.757384	0.796773	0.757384	0.796773	0.757384	0.796773	0.796773	0.838901
1	0.779119	0.775684	0.775684	0.775684	0.775684	0.775684	0.775684	0.822567	0.732556	0.732556	0.775684	0.775684	0.775684	0.775684	0.775684	0.775684	0.822567
1	0.57406	0.509764	0.687958	0.422528	0.574911	0.509764	0.509764	0.574911	0.687958	0.509764	0.631612	0.631612	0.631612	0.574911	0.631612	0.509764	0.509764
1	0.623515	0.533138	0.706485	0.597448	0.65254	0.706485	0.706485	0.65254	0.706485	0.533138	0.65254	0.706485	0.706485	0.65254	0.65254	0.706485	0.768144
1	0.393105	0.625736	0.625736	0.563256	0.563256	0.625736	0.625736	0.437855	0.503328	0.437855	0.503328	0.563256	0.563256	0.503328	0.503328	0.563256	0.563256
1	0.638514	0.712334	0.712334	0.659196	0.659196	0.712334	0.712334	0.712334	0.712334	0.540703	0.659196	0.712334	0.712334	0.659196	0.659196	0.712334	0.77282
1	0.613077	0.528014	0.528014	0.528014	0.647999	0.592536	0.647999	0.702483	0.702483	0.647999	0.702483	0.702483	0.702483	0.592536	0.647999	0.702483	0.702483
1	0.679335	0.562653	0.625459	0.678213	0.678213	0.678213	0.678213	0.562653	0.625459	0.625459	0.678213	0.625459	0.678213	0.678213	0.678213	0.625459	0.678213
1	0.788313	0.780614	0.780614	0.635201	0.738346	0.780614	0.780614	0.738346	0.738346	0.692452	0.692452	0.780614	0.780614	0.780614	0.780614	0.780614	0.780614
1	0.374684	0.348853	0.348853	0.431296	0.556677	0.619592	0.619592	0.348853	0.348853	0.49661	0.49661	0.556677	0.556677	0.431296	0.431296	0.49661	0.556677
1	0.816865	0.659251	0.714146	0.757496	0.757496	0.796868	0.796868	0.659251	0.714146	0.757496	0.796868	0.796868	0.796868	0.796868	0.796868	0.796868	0.838975
1	0.224396	0.274964	0.274964	0.274964	0.274964	0.34628	0.34628	0.274964	0.274964	0.34628	0.34628	0.406387	0.406387	0.34628	0.34628	0.406387	0.406387
1	0.806903	0.791022	0.791022	0.750598	0.750598	0.791022	0.791022	0.791022	0.791022	0.750598	0.834452	0.750598	0.750598	0.750598	0.750598	0.791022	0.834452
1	0.305272	0.407271	0.407271	0.407271	0.407271	0.596305	0.596305	0.407271	0.407271	0.407271	0.327358	0.471716	0.471716	0.407271	0.471716	0.532029	0.532029
1	0.611197	0.701768	0.701768	0.527103	0.647189	0.59166	0.701768	0.647189	0.701768	0.527103	0.647189	0.59166	0.59166	0.59166	0.647189	0.59166	0.647189
1	0.5378	0.674958	0.674958	0.617077	0.617077	0.674958	0.674958	0.617077	0.674958	0.617077	0.617077	0.674958	0.674958	0.617077	0.617077	0.674958	0.742606
1	0.650364	0.776573	0.776573	0.664573	0.664573	0.664573	0.664573	0.776573	0.776573	0.610529	0.664573	0.664573	0.664573	0.664573	0.664573	0.664573	0.717045
1	0.426008	0.449827	0.449827	0.449827	0.575103	0.636728	0.636728	0.449827	0.449827	0.515502	0.515502	0.575103	0.575103	0.449827	0.515502	0.636728	0.636728
1	0.696659	0.736347	0.736347	0.572664	0.686748	0.736347	0.736347	0.736347	0.736347	0.634853	0.686748	0.736347	0.736347	0.686748	0.686748	0.736347	0.791845
1	0.715881	0.798535	0.798535	0.798535	0.798535	0.744862	0.744862	0.798535	0.798535	0.744862	0.798535	0.744862	0.744862	0.744862	0.744862	0.744862	0.744862
0	0.0931269	0.222409	0.222409	0.175954	0.175954	0.222409	0.222409	0.265206	0.222409	0.175954	0.175954	0.222409	0.222409	0.175954	0.175954	0.175954	0.175954
0	0.160479	0.292728	0.292728	0.231226	0.231226	0.292728	0.292728	0.346567	0.292728	0.292728	0.292728	0.346567	0.231226	0.231226	0.231226	0.346567	0.292728
0	0.0604969	0.175948	0.175948	0.140015	0.140015	0.140015	0.140015	0.175948	0.175948	0.175948	0.175948	0.140015	0.140015	0.140015	0.140015	0.140015	0.140015
0	0.0866117	0.214092	0.214092	0.169507	0.169507	0.214092	0.169507	0.255427	0.214092	0.169507	0.169507	0.255427	0.255427	0.169507	0.169507	0.169507	0.169507
0	0.0938643	0.176665	0.176665	0.176665	0.176665	0.223327	0.223327	0.176665	0.176665	0.176665	0.176665	0.223327	0.223327	0.176665	0.176665	0.223327	0.223327
0	0.208855	0.333832	0.333832	0.264628	0.264628	0.333832	0.264628	0.392678	0.333832	0.264628	0.264628	0.333832	0.333832	0.264628	0.264628	0.392678	0.264628
0	0.160339	0.292602	0.292602	0.231125	0.231125	0.231125	0.231125	0.292602	0.292602	0.292602	0.292602	0.231125	0.231125	0.231125	0.231125	0.231125	0.231125
0	0.0379503	0.133434	0.133434	0.107053	0.107053	0.133434	0.107053	0.133434	0.133434	0.107053	0.133434	0.159638	0.133434	0.107053	0.107053	0.133434	0.107053
0	0.251563	0.367616	0.367616	0.29295	0.29295	0.367616	0.367616	0.429591	0.367616	0.29295	0.29295	0.429591	0.29295	0.29295	0.29295	0.429591	0.367616
0	0.0496824	0.157039	0.157039	0.125385	0.125385	0.125385	0.125385	0.157039	0.157039	0.157039	0.157039	0.157039	0.125385	0.125385	0.125385	0.125385	0.125385
0	0.0546141	0.165951	0.165951	0.132284	0.132284	0.165951	0.165951	0.165951	0.165951	0.132284	0.132284	0.198411	0.132284	0.132284	0.132284	0.132284	0.132284
0	0.264797	0.301767	0.301767	0.377921	0.377921	0.377921	0.377921	0.440664	0.301767	0.301767	0.301767	0.440664	0.440664	0.377921	0.377921	0.440664	0.301767
0	0.167191	0.236039	0.236039	0.236039	0.236039	0.298728	0.298728	0.236039	0.236039	0.236039	0.236039	0.298728	0.298728	0.236039	0.236039	0.408947	0.298728
0	0.152963	0.285858	0.285858	0.225739	0.225739	0.393084	0.338742	0.338742	0.285858	0.285858	0.285858	0.338742	0.285858	0.225739	0.225739	0.338742	0.338742
0	0.146242	0.279561	0.279561	0.279561	0.279561	0.279561	0.22073	0.279561	0.279561	0.331545	0.331545	0.279561	0.279561	0.279561	0.279561	0.22073	0.22073
0	0.0323609	0.0971043	0.0971043	0.0971043	0.0971043	0.120686	0.0971043	0.0971043	0.0971043	0.0971043	0.0971043	0.0971043	0.0971043	0.0971043	0.0971043	0.0971043	0.0971043
0	0.0966921	0.179364	0.179364	0.270361	0.270361	0.270361	0.226803	0.179364	0.179364	0.226803	0.226803	0.270361	0.226803	0.179364	0.179364	0.226803	0.226803
0	0.196649	0.256423	0.256423	0.256423	0.256423	0.323857	0.323857	0.381603	0.256423	0.256423	0.256423	0.323857	0.323857	0.256423	0.256423	0.323857	0.323857
0	0.0132876	0.0533021	0.0533021	0.0533021	0.0533021	0.0653229	0.0533021	0.0533021	0.0533021	0.0533021	0.0533021	0.0782024	0.0533021	0.0533021	0.0533021	0.0533021	0.0533021
0	0.0478581	0.122724	0.122724	0.122724	0.122724	0.153606	0.122724	0.122724	0.122724	0.122724	0.122724	0.122724	0.122724	0.122724	0.122724	0.153606	0.153606
0	0.22211	0.344463	0.344463	0.273448	0.273448	0.344463	0.344463	0.344463	0.344463	0.344463	0.344463	0.273448	0.273448	0.273448	0.273448	0.404394	0.344463
0	0.0589357	0.173357	0.173357	0.138011	0.138011	0.173357	0.138011	0.173357	0.173357	0.173357	0.138011	0.207219	0.138011	0.138011	0.138011	0.138011	0.138011
0	0.349968	0.341042	0.341042	0.341042	0.341042	0.422629	0.422629	0.487684	0.487684	0.422629	0.487684	0.422629	0.422629	0.341042	0.341042	0.487684	0.422629
0	0.353529	0.342155	0.342155	0.342155	0.342155	0.423869	0.488964	0.423869	0.342155	0.423869	0.488964	0.342155	0.342155	0.423869	0.423869	0.423869	0.423869
0	0.118718	0.198929	0.198929	0.198929	0.198929	0.251901	0.251901	0.251901	0.198929	0.251901	0.198929	0.251901	0.251901	0.251901	0.251901	0.251901	0.251901
0	0.0856701	0.16855	0.16855	0.16855	0.16855	0.212857	0.16855	0.212857	0.16855	0.212857	0.16855	0.253973	0.16855	0.16855	0.16855	0.16855	0.16855
0	0.081706	0.164449	0.164449	0.164449	0.164449	0.207559	0.164449	0.207559	0.164449	0.207559	0.164449	0.247728	0.164449	0.207559	0.164449	0.164449	0.164449
0	0.0847059	0.167564	0.167564	0.167564	0.167564	0.211583	0.167564	0.211583	0.167564	0.167564	0.167564	0.252473	0.167564	0.211583	0.211583	0.167564	0.167564
0	0.24594	0.289222	0.289222	0.289222	0.289222	0.363228	0.363228	0.42485	0.289222	0.289222	0.289222	0.363228	0.289222	0.363228	0.363228	0.363228	0.363228
0	0.281745	0.313197	0.313197	0.313197	0.313197	0.391132	0.391132	0.391132	0.313197	0.391132	0.391132	0.45473	0.313197	0.313197	0.313197	0.45473	0.391132
0	0.0632448	0.143462	0.143462	0.143462	0.143462	0.180408	0.180408	0.180408	0.143462	0.143462	0.143462	0.143462	0.143462	0.143462	0.143462	0.143462	0.143462
0	0.0622726	0.142254	0.142254	0.178845	0.178845	0.178845	0.178845	0.142254	0.142254	0.142254	0.142254	0.213739	0.178845	0.142254	0.142254	0.178845	0.178845
0	0.0296475	0.11406	0.11406	0.11406	0.11406	0.11406	0.11406	0.11406	0.11406	0.0919161	0.0919161	0.11406	0.11406	0.11406	0.11406	0.136486	0.11406
0	0.154042	0.226533	0.226533	0.226533	0.226533	0.286855	0.226533	0.226533	0.226533	0.226533	0.226533	0.33988	0.226533	0.226533	0.226533	0.286855	0.226533
0	0.0310193	0.0945712	0.0945712	0.0945712	0.0945712	0.117449	0.117449	0.140537	0.0945712	0.117449	0.117449	0.117449	0.0945712	0.0945712	0.0945712	0.0945712	0.0945712
0	0.151717	0.224818	0.224818	0.224818	0.224818	0.284702	0.284702	0.224818	0.224818	0.284702	0.284702	0.284702	0.284702	0.224818	0.224818	0.284702	0.284702
0	0.813538	0.6563	0.6563	0.755165	0.755165	0.711497	0.755165	0.6563	0.6563	0.711497	0.755165	0.711497	0.755165	0.711497	0.711497	0.755165	0.755165
0	0.456947	0.647126	0.647126	0.461435	0.586401	0.461435	0.461435	0.647126	0.647126	0.527205	0.527205	0.586401	0.586401	0.586401	0.586401	0.461435	0.461435
0	0.0880342	0.17094	0.17094	0.257604	0.257604	0.215942	0.215942	0.17094	0.17094	0.17094	0.17094	0.257604	0.215942	0.215942	0.215942	0.17094	0.17094
0	0.349974	0.487686	0.487686	0.341044	0.487686	0.422631	0.422631	0.487686	0.487686	0.487686	0.487686	0.487686	0.487686	0.422631	0.487686	0.487686	0.487686
0	0.0704186	0.152031	0.152031	0.152031	0.152031	0.191497	0.152031	0.152031	0.152031	0.152031	0.152031	0.152031	0.152031	0.152031	0.152031	0.191497	0.191497
0	0.021332	0.0915177	0.0915177	0.074165	0.074165	0.0915177	0.0915177	0.0915177	0.0915177	0.074165	0.074165	0.074165	0.074165	0.074165	0.074165	0.074165	0.074165
0	0.155673	0.288355	0.288355	0.288355	0.288355	0.288355	0.288355	0.288355	0.288355	0.22773	0.22773	0.288355	0.22773	0.288355	0.288355	0.22773	0.22773
0	0.0860636	0.168951	0.168951	0.168951	0.168951	0.254582	0.254582	0.168951	0.168951	0.168951	0.168951	0.254582	0.213374	0.168951	0.168951	0.168951	0.168951
0	0.194422	0.254914	0.254914	0.322014	0.322014	0.322014	0.322014	0.254914	0.254914	0.322014	0.322014	0.322014	0.322014	0.322014	0.322014	0.322014	0.322014
0	0.0509513	0.159382	0.159382	0.1272	0.1272	0.159382	0.159382	0.159382	0.159382	0.1272	0.1272	0.1272	0.1272	0.1272	0.1272	0.159382	0.159382
0	0.0934951	0.265745	0.17631	0.17631	0.17631	0.222868	0.222868	0.265745	0.17631	0.17631	0.17631	0.17631	0.17631	0.222868	0.17631	0.265745	0.222868
0	0.0445176	0.117683	0.117683	0.175958	0.175958	0.147107	0.117683	0.175958	0.117683	0.147107	0.147107	0.147107	0.147107	0.147107	0.117683	0.147107	0.117683
0	0.0332618	0.0987719	0.0987719	0.146956	0.146956	0.122819	0.122819	0.146956	0.0987719	0.0987719	0.0987719	0.122819	0.122819	0.0987719	0.0987719	0.0987719	0.0987719
0	0.159737	0.230689	0.230689	0.230689	0.230689	0.292057	0.292057	0.230689	0.230689	0.230689	0.230689	0.292057	0.292057	0.292057	0.230689	0.292057	0.292057
0	0.0575711	0.291734	0.204484	0.136233	0.136233	0.136233	0.136233	0.291734	0.204484	0.136233	0.136233	0.136233	0.136233	0.136233	0.136233	0.136233	0.136233
0	0.367696	0.346625	0.346625	0.494077	0.494077	0.42883	0.42883	0.346625	0.346625	0.346625	0.494077	0.42883	0.42883	0.346625	0.346625	0.42883	0.42883
0	0.20084	0.259251	0.259251	0.259251	0.259251	0.327305	0.327305	0.38544	0.259251	0.259251	0.259251	0.259251	0.259251	0.259251	0.259251	0.259251	0.259251
0	0.235541	0.28234	0.28234	0.416004	0.416004	0.355081	0.355081	0.28234	0.28234	0.28234	0.28234	0.355081	0.355081	0.28234	0.28234	0.28234	0.28234
0	0.291367	0.319786	0.319786	0.462694	0.462694	0.398673	0.398673	0.319786	0.319786	0.319786	0.319786	0.398673	0.398673	0.319786	0.319786	0.462694	0.398673
0	0.308041	0.597242	0.408213	0.328192	0.328192	0.328192	0.328192	0.597242	0.408213	0.408213	0.408213	0.408213	0.408213	0.328192	0.328192	0.328192	0.328192
0	0.15118	0.391025	0.336852	0.22442	0.22442	0.22442	0.22442	0.391025	0.336852	0.284202	0.284202	0.22442	0.22442	0.22442	0.22442	0.22442	0.22442
0	0.115485	0.196198	0.196198	0.196198	0.196198	0.248411	0.196198	0.196198	0.196198	0.196198	0.196198	0.248411	0.248411	0.248411	0.196198	0.248411	0.196198
0	0.33627	0.417884	0.606747	0.48277	0.543026	0.417884	0.417884	0.417884	0.606747	0.417884	0.48277	0.417884	0.417884	0.417884	0.48277	0.417884	0.417884
0	0.282352	0.391607	0.391607	0.455232	0.455232	0.391607	0.391607	0.391607	0.391607	0.391607	0.31361	0.391607	0.391607	0.455232	0.391607	0.455232	0.391607
0	0.113271	0.245985	0.245985	0.29277	0.29277	0.245985	0.245985	0.245985	0.245985	0.245985	0.194302	0.245985	0.245985	0.194302	0.194302	0.194302	0.194302
0	0.145813	0.279154	0.279154	0.220407	0.220407	0.279154	0.279154	0.279154	0.279154	0.279154	0.220407	0.220407	0.220407	0.220407	0.220407	0.279154	0.279154
0	0.0746953	0.156876	0.156876	0.236163	0.236163	0.197766	0.197766	0.197766	0.156876	0.156876	0.156876	0.197766	0.197766	0.156876	0.156876	0.197766	0.197766
0	0.0734577	0.234046	0.155493	0.195976	0.195976	0.195976	0.155493	0.234046	0.155493	0.195976	0.195976	0.195976	0.195976	0.195976	0.195976	0.234046	0.155493
0	0.169736	0.237845	0.237845	0.300973	0.300973	0.300973	0.300973	0.355914	0.237845	0.300973	0.300973	0.300973	0.300973	0.300973	0.300973	0.355914	0.300973
0	0.110604	0.19199	0.19199	0.243025	0.243025	0.243025	0.243025	0.19199	0.19199	0.243025	0.19199	0.19199	0.19199	0.243025	0.243025	0.243025	0.243025
0	0.0665249	0.147454	0.147454	0.147454	0.147454	0.147454	0.147454	0.185573	0.147454	0.147454	0.147454	0.185573	0.147454	0.147454	0.147454	0.147454	0.147454
0	0.216267	0.45782	0.45782	0.269568	0.269568	0.269568	0.269568	0.45782	0.45782	0.269568	0.269568	0.339799	0.339799	0.269568	0.269568	0.269568	0.269568
0	0.061057	0.140725	0.140725	0.176867	0.176867	0.176867	0.140725	0.140725	0.140725	0.176867	0.140725	0.176867	0.140725	0.176867	0.176867	0.176867	0.140725
0	0.217013	0.270065	0.270065	0.340397	0.340397	0.340397	0.340397	0.270065	0.270065	0.340397	0.270065	0.399923	0.340397	0.340397	0.340397	0.399923	0.340397
0	0.0481319	0.154126	0.154126	0.123127	0.123127	0.154126	0.154126	0.154126	0.154126	0.123127	0.123127	0.154126	0.123127	0.123127	0.123127	0.123127	0.123127

[truncated: 9 more sheets: Supplementary Figure 5, Supplementary Figure 6, 模糊Supplementary table 6, 9, 10 , 活检Supplementary table 7,11, Supplementary table 8, Supplementary table 1, Supplementary table 2, Supplementary table 4, Supplementary table 3]
